# Supplementary material for: Angiopoietin-1 deficiency increases renal capillary rarefaction and tubulointerstitial fibrosis in mice
Source: PLoS One. 2018 Jan 2;13(1):e0189433. doi: 10.1371/journal.pone.0189433 (PMC5749705; doi:10.1371/journal.pone.0189433)
Supplement: S1 Dataset — (XLS) [file pone.0189433.s001.xls]

## Sheet: all
gene_id	gene_short_name	WT4-UUO	WT5-UUO	WT6-UUO	KO4-UUO	KO5-UUO	KO6-UUO	KO1	WT1	KO2	WT2	KO3	WT3
ENSMUSG00000029405	G3bp2	37.7	38.5	37.9	29.1	28	30.5	39.2	39.1	35.2	37.2	35.5	36.6
ENSMUSG00000039841	Zfp800	14.9	14.6	16	23.6	25.4	21.2	14.3	15.4	16.9	9.2	14.5	12.9
ENSMUSG00000055024	Ep300	34.7	36.1	35.6	39.8	39.8	41.6	13.2	32.1	26.3	27.2	33.2	31.3
ENSMUSG00000024118	1600002H07Rik	3.8	3.9	4.4	6.4	7.3	8.4	1.2	2.4	2.1	3.1	2.6	2.4
ENSMUSG00000036995	Asap3	5	5.1	4.9	12.2	9.5	14.1	3.2	5.6	6	6.1	4.8	6.6
ENSMUSG00000078630	Tomt	2.1	3.5	3.2	0.9	0.6	0.9	0.5	1.6	1	1.1	1.5	0.8
ENSMUSG00000024193	Phf1	12.9	13.6	12.1	20.9	18.4	20.1	10	13.3	10.6	15.9	11.4	12.3
ENSMUSG00000051008	4930412M03Rik	4	6.6	5.3	13.5	20.5	15.3	1.5	1.3	1.1	0.7	2.2	1.6
ENSMUSG00000056069	Fam105a	9.7	11.9	8.8	4.3	4.8	3.1	1.8	2.6	2.6	2.2	9.7	5.7
ENSMUSG00000027940	Tpm3	288.1	322.6	348.2	219.5	206.7	236.1	100.4	127.5	105.8	84.5	170.2	126.3
ENSMUSG00000040774	Cept1	57.7	57.5	52.7	33.3	34.2	24.4	50.8	37.9	39	22.4	27.4	30.8
ENSMUSG00000054843	Atrnl1	25.6	26.7	25.6	19.9	21.1	22.5	25.2	18.4	18.6	16.1	19.9	20
ENSMUSG00000031805	Jak3	13	12	13.7	16	18.3	16.9	3.5	6.5	3.8	6.4	10.6	7.8
ENSMUSG00000016239	Lonrf3	11.4	11.2	11.3	9.4	8.3	9.5	5.2	9.6	8.3	13.5	6.5	7
ENSMUSG00000032076	Cadm1	17.2	15.7	17.2	12.2	13.6	11.7	18.5	9.3	10	6.7	14.6	16.8
ENSMUSG00000030701	Plekhb1	22.1	28.7	29.9	16.7	15.6	13.5	35	32.8	30	35.1	16.1	24.5
ENSMUSG00000034845	Plvap	46.6	43.4	46.5	28.2	17.7	23.3	92.8	86.7	73.8	98.9	74.1	78.5
ENSMUSG00000020152	Actr2	77.2	86.6	89.9	64	68.7	66.1	73.5	69.7	68.1	55.3	65	64.9
ENSMUSG00000005034	Prkacb	35.4	37.7	38.6	27.5	30.8	27.9	32.2	51.4	36.8	53.4	34.3	49.2
ENSMUSG00000037997	Parp11	7.3	11.2	8.6	28.4	18.6	19.3	8.3	8.2	4.7	2.3	9.6	12
ENSMUSG00000032435	Dync1li1	63.4	58.8	73.1	47.9	45	47.7	150.3	90.8	119.7	119.4	65.5	85.5
ENSMUSG00000074903	Gm2058	0.9	1.5	1.4	2.9	3.2	2.6	0.6	1.2	1.9	1.1	1.4	1.9
ENSMUSG00000056215	Lrguk	0.9	0.7	0.9	1.4	2.1	1.7	0	0.5	0.4	0.9	0.6	0.8
ENSMUSG00000030714	Ccdc101	19.4	20.4	24.1	13.8	11.6	11.7	42.9	13.4	18.4	26.2	18.4	23.6
ENSMUSG00000040389	Wdr47	9	7.2	9.9	19	15	24.7	10.1	16.4	16.4	11.4	14	9.8
ENSMUSG00000040272	Accs	11.4	13.6	13.6	5.9	4.2	2.8	7.6	8.8	5.5	8	4.8	4.4
ENSMUSG00000035934	Pknox2	6.6	8.3	6.4	4.9	4.9	4.8	2.2	5.4	4	5.2	8.5	4.7
ENSMUSG00000015165	Hnrnpl	217	224.5	210.2	187.4	176.4	194.4	140.8	142.3	136.1	149.1	135.7	154.7
ENSMUSG00000062209	Erbb4	36.9	31.6	36.9	21.4	24.9	21	13.1	39.1	24.8	34.8	32.2	26.5
ENSMUSG00000026723	Trdmt1	12.9	8.4	5.1	2.4	1.5	2.4	16.8	13.1	11.8	10	7.8	7.3
ENSMUSG00000063810	Alms1	7.2	7.5	7.3	8.9	9.9	11.2	1.5	3.7	2.8	1.7	4.3	3.5
ENSMUSG00000039067	Psmd7	25.6	28.8	32.2	48.6	39.4	43.6	52.4	31.3	31.2	39.3	34.4	27.9
ENSMUSG00000058331	Zfp85-rs1	4.9	7	6.7	2.7	2.9	3.5	4.5	4.4	4	3.4	5	3.6
ENSMUSG00000027406	Idh3b	109.3	96.3	92.9	76.8	68.2	79.2	444.4	270.4	328.6	337.5	142.8	219.2
ENSMUSG00000049744	Arhgap15	10.8	16.5	12.6	23	27.3	22.4	4.3	3	0.6	1.3	5.5	6.8
ENSMUSG00000040345	Arhgap9	4.6	6.3	4.5	9.4	11.7	8.8	2.8	1.6	1.2	1.4	6.5	5.4
ENSMUSG00000024037	Wdr4	18.9	23.5	24.5	40.1	36.4	44.4	16.9	9.9	13.2	12.9	13.1	12
ENSMUSG00000029530	Ccr9	1.7	1.9	1.4	2.9	2.7	3.3	0	0.5	0.3	0.3	1.2	0.6
ENSMUSG00000034190	Chmp7	23.4	24.3	20	31.3	33.8	36.4	60.4	41	45	62.6	35	45.9
ENSMUSG00000020003	Pex7	29.2	46.7	41.5	17.2	19.8	14.6	82.3	46.8	56.4	52.4	29.7	60.8
ENSMUSG00000047514	Tspyl1	32.5	29.3	27	36.5	39.3	36.9	49.4	36.6	41.8	44.1	39.1	40.5
ENSMUSG00000013973	Dedd	10.2	16.4	11.7	27.9	32.2	31.5	15	10.9	9.6	12.7	11.8	10.7
ENSMUSG00000026743	Mllt10	38.3	30.2	37.2	59	55.4	59.9	38.7	35.4	33.5	30.4	34.7	33.6
ENSMUSG00000043673	Kcns3	1.4	0.8	1.4	3.4	2.7	2.7	2.8	2.7	2.1	1.8	4	3.9
ENSMUSG00000026553	Copa	66.3	61.6	69.8	76.6	86.4	90	64.9	72.2	76.7	76.6	81.2	69.8
ENSMUSG00000067276	Capn6	2.2	2.9	2.2	1.4	1.7	1.4	1.4	3.6	2.4	2.9	1.7	3.6
ENSMUSG00000007207	Stx1a	3.2	4.1	2.8	8	7.1	10.8	0.8	0.8	0.8	0.5	1.3	0.6
ENSMUSG00000029446	Psph	7.1	5.8	6	12.5	12.8	20.2	31.8	26.2	27.5	28.9	20.2	19.2
ENSMUSG00000033184	Tmed7	58.8	53.9	58.4	47.9	48.8	51.4	127.4	99.3	106.7	115.1	69.9	99.7
ENSMUSG00000021692	Dimt1	3.2	5.2	3.7	1.7	1.9	1	4.1	3.1	3.6	2.5	2.8	3.2
ENSMUSG00000038828	Tmem214	35.4	28.9	31.7	50.7	42.3	54.6	33.6	25.6	29.1	32.2	23.6	26
ENSMUSG00000031913	Vps4a	29.1	31.3	29.5	21.6	20.6	25	48.6	36.8	36.9	30.5	27.8	28.1
ENSMUSG00000041763	Tpp2	20	21.8	20.8	16.5	17.5	18.1	14.1	14.6	16.4	14.2	15.3	13.7
ENSMUSG00000045795	Whamm	10.7	11.6	12.7	15.4	15.6	15.3	12.6	12.2	12.4	13.3	8.9	12.4
ENSMUSG00000045934	Mtmr11	46.6	43.8	52	60.6	75.9	63.4	36.5	29.2	25.7	31	22.3	25.6
ENSMUSG00000021579	Lrrc14b	2.9	3.2	1.9	4.6	7.4	6.5	3.7	5	4.2	3.9	3.5	4.6
ENSMUSG00000073002	Vamp5	8.6	6	5.1	2.1	2.2	3.5	6	5.3	3.8	5.7	6.7	7
ENSMUSG00000036957	Lrfn3	4.7	5.3	4.2	7.3	6.1	8	2.3	3.8	3.8	5.6	4.3	4
ENSMUSG00000029049	Morn1	6.4	8	6.6	14.4	9.8	11.3	7.1	3.7	5.7	3.9	3.7	2.2
ENSMUSG00000042590	Ipo11	14.6	15.5	14.8	11.3	10.1	12.8	14.1	14.9	12.3	13.1	12.5	13.7
ENSMUSG00000032330	Cox7a2	52	56.6	62.5	34	23	37.1	152.5	87	111.8	101.1	59.9	71.1
ENSMUSG00000002221	Paxip1	8.8	8.8	9.9	11.8	13	10.8	14.2	12.3	12	12.1	9.3	10
ENSMUSG00000042650	Alkbh5	57.9	57.6	61.1	52.2	43.6	46.8	63.6	85.1	78.6	86.8	65.7	75.4
ENSMUSG00000059355	BC056474	13.5	11	18	6.8	7.1	7.7	26.8	15.4	19.3	21.9	17.6	13.5
ENSMUSG00000087026	A230103J11Rik	1.6	1.3	1.5	4.4	3.7	7.4	0.2	1.2	0.6	0.8	0.9	1.1
ENSMUSG00000091234	Gm17393	5.3	6.2	6.1	4.5	4.5	3.6	0.5	1.5	0.3	0.5	1.4	0.6
ENSMUSG00000023004	Tuba1b	30.5	27.4	25.3	19.4	17.9	19.8	29.6	18.3	19	24	29.1	28.5
ENSMUSG00000062270	Morf4l1	79.4	80.1	85.1	71.9	71	73.5	86.4	66.3	76.9	62.8	71.1	68.2
ENSMUSG00000003190	Bcl2l12	15.4	7.9	14.6	4.4	5.1	6.2	4.3	1.8	5.4	5.3	6.1	2
ENSMUSG00000022615	Tymp	6.1	8.3	7	4.4	2.4	3.8	18.3	9.8	11.8	16.2	7.6	9.4
ENSMUSG00000033166	Dis3	10.2	11	9.7	12.3	13.8	11.9	9.6	11.3	7.7	9	8.7	9.5
ENSMUSG00000040549	Ckap5	29	37.5	35	18.2	19.7	24.4	15	16.1	18.7	14.9	19.6	14.6
ENSMUSG00000010358	Ifi35	16	16.7	21.8	28.2	33.3	48	20.3	9.3	10.7	14.7	15	13.6
ENSMUSG00000034164	Emid1	5.9	7.6	7.9	10.4	15.1	15.3	13.6	10.1	6.2	12.1	8	8.9
ENSMUSG00000090626	Tex9	3.9	6.2	5.1	1.5	2.8	2	0.7	2	3.1	0	1.2	1.5
ENSMUSG00000048163	Selplg	8.2	8	8.1	3.1	3.8	4.6	0.9	1.7	0.4	2.5	9.6	4.5
ENSMUSG00000038909	Myst2	40.5	50	31.4	22	24.8	17	18.9	24.3	26.8	26.7	25.4	30.3
ENSMUSG00000038024	Dennd4c	36.5	29.9	44.5	22.5	26	21.9	23.3	38.4	37.8	41.6	36.3	35.2
ENSMUSG00000041891	Lman1	90.3	95.1	62.7	52.1	43.5	52	147.6	125.1	97.4	60.1	71.5	92.6
ENSMUSG00000049164	Zfp518a	12.3	12.4	12	8.5	10.1	9.9	7.8	9	8.3	4.9	6.7	7.7
ENSMUSG00000030374	Strn4	85	65.9	57.9	97.3	110.6	103.1	122.1	92	83.2	109.6	97.6	99.2
ENSMUSG00000003527	Dgcr14	8.1	6.2	7.5	4.5	5	5.4	8.1	7.7	6.7	7.3	8.6	7.7
ENSMUSG00000029287	Tgfbr3	58.2	44.4	41.5	28	22	29.1	24.7	49.6	43	55.8	45.6	41.8
ENSMUSG00000028919	Arhgef19	1.6	0.6	0.8	3.4	3.2	8.4	7.8	2.3	5.6	8.9	5.5	4.5
ENSMUSG00000023175	Bsg	193.3	169.4	173.9	156.9	141.9	139.8	473	327.6	391	329.1	227.7	292.7
ENSMUSG00000056427	Slit3	13.1	18.9	15.5	22.3	30	25.1	3	12.5	13	14.2	27.2	17.5
ENSMUSG00000002059	Rab34	29.7	25.8	29	36.1	48.3	40.8	53.4	32.7	26.9	46.6	25.8	27.3
ENSMUSG00000032867	Fbxw8	15	17.1	17.5	11.8	13.5	13.9	21.7	20.4	19.4	24.5	18.4	19.2
ENSMUSG00000020074	Ccar1	26.4	22.4	23.4	31.6	28.5	28.6	16.2	16.8	18.8	17.1	17.1	15.9
ENSMUSG00000030281	Il17rc	14.3	15.5	18.1	20.6	24.5	20.4	15.9	9.5	32.4	24.2	26.3	14.6
ENSMUSG00000038533	Cbfa2t2	36.7	25.2	42.8	19.2	19.5	19.4	10.7	26.3	31.6	16.2	19.5	20.1
ENSMUSG00000074220	Zfp382	5.3	6.2	4.5	10	8	7.2	3.2	3.6	3.2	1.8	2.8	4.7
ENSMUSG00000032258	Lca5	14	8.6	14.9	5.2	1.5	3.3	2.4	3.6	1.8	4.5	5.4	1.7
ENSMUSG00000057236	Rbbp4	72.1	71.4	68.5	61.8	50.8	45.6	123	83.8	84.8	89.8	77.1	68.5
ENSMUSG00000090739	D930016D06Rik	4.5	5.7	6.7	9.7	8	8.5	1.1	2.7	1.4	2	2.3	1.9
ENSMUSG00000021094	Dhrs7	7.8	10.9	9.9	12.6	17.1	14.8	12.6	12.8	13	12.2	16.9	12.3
ENSMUSG00000002111	Sfpi1	13.4	20.7	16.3	6.4	9.7	10.3	5.9	3.4	2.5	3.1	23.2	7.1
ENSMUSG00000023805	Synj2	4.8	5	6.7	8.4	10.3	7.6	1	2.4	1.8	2.1	6	3.1
ENSMUSG00000073481	Mosc2	131.4	150.8	142.1	180.4	159	184.9	409.4	283	293.6	427.6	174.1	240
ENSMUSG00000003316	Glg1	73.4	56.9	67.7	48	48.8	52.7	52.6	85.8	74.3	77.4	77.2	84.8
ENSMUSG00000024146	Cript	17	23.8	25.1	14.8	14.6	12.9	43	24.7	23.8	22.5	17.6	24.2
ENSMUSG00000062470	5730577I03Rik	3.2	0.9	1.1	5.9	5.2	8.9	1.4	1.2	0.6	0.6	1.3	1.1
ENSMUSG00000047205	Dusp18	3	3.7	3.6	5.1	4.3	4.3	3.1	4.9	4.3	3.3	5.2	5.7
ENSMUSG00000024571	Gm16286	56.4	54.5	61.9	51.4	48.3	44.7	60.5	50.4	42.2	52.3	47.6	49.5
ENSMUSG00000025082	Vwa2	6.2	5	4.4	7.3	9.5	9.2	11.2	7.8	14.8	14.8	9.2	12.9
ENSMUSG00000014361	Mertk	27.4	22.3	22.6	15.6	13.6	17.9	19.7	28.9	24.9	23.5	19.3	19.8
ENSMUSG00000029452	Tmem116	33.9	37.7	31.7	26.7	14.7	16.7	67.1	60.9	52.2	46.2	34.6	44.4
ENSMUSG00000051674	Dcun1d4	17.6	19.2	20.4	25.3	28.9	36.9	25.6	28.3	28.8	21.1	19.7	21.3
ENSMUSG00000032212	Sltm	23.2	26.6	24.6	29.9	30.2	28.2	9.1	10.7	10.8	11	13	11.9
ENSMUSG00000026174	Rqcd1	12.6	18	15.4	11.1	10.8	9.3	12.3	14.6	12	13	11.8	14.6
ENSMUSG00000036932	Aifm1	38.5	40.6	38	20.9	13.7	26.8	92.5	75.7	96.4	90.2	49.5	71.6
ENSMUSG00000037740	Mrps26	11.4	13.9	11.5	19.8	16.8	16.2	63	31.8	38.5	49.4	21.4	33.2
ENSMUSG00000032649	Glt25d2	4.2	2.6	2.2	1.5	0.9	0.6	1.3	5.1	3.8	2.7	3.7	2.3
ENSMUSG00000055148	Klf2	3.8	3.7	5.2	7.5	11.5	10	7.6	5.9	8.1	7.4	10.5	6.6
ENSMUSG00000020182	Ddc	29.6	22.2	37	16	8.9	11	60.7	68.1	73	66.3	30.7	43.4
ENSMUSG00000024896	Minpp1	22.2	21	25.4	19	19.3	18.6	36.5	31.2	32.5	34.8	28.4	28.9
ENSMUSG00000020361	Hspa4	73.4	79.6	89.1	69.2	61.5	65.5	101	91.3	82.4	97.5	93.1	97.4
ENSMUSG00000002908	Kcnn1	1.7	0.5	1	2.5	3.1	4.3	1.5	2.6	1.8	1.6	1.4	1.9
ENSMUSG00000035184	Fam124a	7.5	13.7	6.6	3.7	4.9	3.4	2.1	2.6	7	4.8	5.2	7.3
ENSMUSG00000039801	2410089E03Rik	13.8	16.7	15.4	17.7	20.9	22.6	2.1	6.8	5.5	6.1	7.2	6.7
ENSMUSG00000027573	2310003C23Rik	26.4	28.1	30.2	25	22	24.2	47.8	33.5	38.7	32.4	29.5	31.4
ENSMUSG00000026917	Wdr5	33	32.1	27.9	18.1	21.2	16.9	24.5	23.6	24	26.9	19.5	22.4
ENSMUSG00000070000	Fcho1	6.1	2.4	2.2	8.9	19.6	13.6	1	4.8	3	3.4	4.3	5.5
ENSMUSG00000003546	Klc4	18.8	22	16.2	27.8	29.6	38.1	62.5	34.8	44.4	54.2	27.8	38.2
ENSMUSG00000032383	Ppib	65.6	67.8	61.8	70.2	79	76	138.6	85.2	105.4	99.9	74	89.4
ENSMUSG00000052605	Isoc2b	13.1	8.9	9.5	5.1	4.4	7.1	31.9	18.1	24.4	35.8	15.3	20.4
ENSMUSG00000041058	Wwp1	40.1	38.7	35.6	34.9	30.8	31.2	61.1	42.5	36.9	33.8	30.9	34
ENSMUSG00000053192	Mllt11	9.4	9.4	11.4	15.3	17.8	12.3	9.7	8.7	7.2	6.3	7.2	6.1
ENSMUSG00000002602	Axl	107.2	68.1	79.5	45.9	39.9	59.7	41.7	24.4	24.4	37	94.8	69
ENSMUSG00000085287	4833418N02Rik	7.8	4.1	5.6	2.8	3	1.5	4.9	2.1	3.2	1.2	1.4	3.3
ENSMUSG00000020650	Bcap29	10.6	15	17.4	8	6.6	8	17	12	12.6	7.7	12.2	9.8
ENSMUSG00000001985	Grik3	0.2	0.3	0.4	0.5	0.6	0.6	0	0.2	0.2	0.3	0.8	0.8
ENSMUSG00000066475	Gm10268	8.8	9.5	17.5	20.2	24.1	33.3	12.9	9.8	12.9	14.4	10.4	10.2
ENSMUSG00000039615	Stub1	26.1	24.6	23.2	29.4	33.6	28.7	63.5	36	39.5	43.9	29	34.9
ENSMUSG00000030811	Fbxl19	8.2	8.5	11.2	15.3	12.8	12.5	3.6	5.8	5.6	6.5	8.3	6.1
ENSMUSG00000093656	RP24-201C14.10.1	1.7	2	2	1.3	0.5	0.8	0.8	1.3	0.9	0.3	0.9	1
ENSMUSG00000071855	Ccdc112	1.9	1.6	3.3	1.2	0.6	0.9	1.6	1.3	1.7	0.8	2.8	1.4
ENSMUSG00000035674	Ndufa3	155.1	190.9	119.2	97	97	103.8	228.9	193	237.9	181.4	124.8	163.5
ENSMUSG00000033031	C330027C09Rik	2.3	7.2	3.4	11.5	11.6	12.9	2.2	3	0.9	0.6	1.8	1.4
ENSMUSG00000022436	Sh3bp1	11.8	11.3	8.5	16.7	20.6	24.6	6.1	6.6	9.3	11.5	19	13.9
ENSMUSG00000029404	Arl6ip4	22.6	20.2	19.6	31	30.5	23.5	31.6	21	20	37.4	21.4	18.4
ENSMUSG00000044471	AB041803	28.5	28.7	25.6	24.7	21.7	22.3	3.1	4.8	2.2	2.5	3.7	4.5
ENSMUSG00000042390	Gatad2b	18.2	15.4	15.8	19.1	23.9	20.7	10.4	20.1	16.6	15.1	19.3	20.3
ENSMUSG00000022579	Gpihbp1	2	3.3	2	3.8	4.8	3.8	12.2	10.8	7.1	7.7	6.2	6.5
ENSMUSG00000040415	Dtx3	50.8	60.5	45.6	64.3	73	67.8	31	30.8	25.6	39.7	35.3	34.9
ENSMUSG00000057777	Mab21l2	8	4.1	3.4	1.9	2.3	1.9	0.7	1.3	0.1	0.8	0.7	1
ENSMUSG00000040167	Ikzf5	11.9	13.9	18.7	10.3	5.6	7.4	10.8	8.7	17.5	13.1	9.9	13
ENSMUSG00000033720	Sfxn5	7.3	6	5.5	22.8	15.9	28	19.5	17.8	13.8	15.8	9.2	16.1
ENSMUSG00000031365	Zfp275	5.7	5.7	5.7	8.8	11.1	11.6	3.4	5.7	3.6	4.7	5.3	5.7
ENSMUSG00000008763	Man1a2	58.1	50.5	60.3	93	98.7	97.9	42.8	44.4	67.4	56.7	61.5	65.1
ENSMUSG00000028041	Adam15	33.9	28.4	38.6	53.6	41.3	53.7	52.1	29.9	48.3	38.6	35.6	43.1
ENSMUSG00000025572	Tmc6	27.2	28	20	12.7	13.9	12.9	22.6	16.6	13.3	17.8	14.3	19.6
ENSMUSG00000040048	Ndufb10	108.6	106.1	86.4	76.5	77	81.6	198.8	132.5	163.7	165	112.2	133.3
ENSMUSG00000024981	Acsl5	47	40.6	48.1	35.6	24.4	33.6	57.3	49.9	66.3	59.4	58.8	65.9
ENSMUSG00000015850	Adamtsl4	9.7	15.5	12.1	2.9	6.5	5.2	0.6	2.9	3.1	2.6	3.5	3.2
ENSMUSG00000046822	Slc39a3	11.1	10	6	17.1	19.1	13.8	12.6	12.4	14.4	19.6	10.9	12.7
ENSMUSG00000019843	Fyn	15.7	16.7	9.6	7.1	5.8	8.8	16.6	7.6	5.7	8.6	11.2	8.5
ENSMUSG00000026765	Lypd6b	8.4	3.9	5.3	2.6	2.1	1.1	7.5	3.7	5.5	4.1	5.7	9.1
ENSMUSG00000038963	Slco4a1	56.5	25.4	36.9	14.2	11.6	6.6	5.2	7.1	7	5.6	13.3	8.8
ENSMUSG00000087594	BC039771	6.4	6.1	4	8	11.7	15.8	1.3	1.6	0.8	0.6	3	2.1
ENSMUSG00000017491	Rarb	18.2	15.4	12.4	10.7	10.9	9.9	10.9	15.3	13	9.8	20.1	15.3
ENSMUSG00000034037	Fgd5	9.4	9.6	8.5	18.7	12.7	13.1	7.6	10.9	8.5	13.5	14.4	11.7
ENSMUSG00000036934	4921524J17Rik	5.3	7.2	9.6	2.2	4.2	1.7	4.2	6.1	8.2	3.8	7.4	4.1
ENSMUSG00000063047	Zfp780b	2.2	4.6	3.9	1.1	1.3	2.1	2	3.2	2.5	1.9	3.6	2.6
ENSMUSG00000051768	Xrcc1	8.9	10.4	9.4	11.1	16.4	16.9	14.2	13	10.6	15.5	11.8	13
ENSMUSG00000038534	Osbpl7	14.8	22.7	20.8	9.2	7.8	8.7	5.9	6.9	4.7	9	13.6	13.8
ENSMUSG00000030527	Crtc3	15	15.9	21.6	30.6	25.1	39	6.7	9.3	6.7	7.8	11.8	9.4
ENSMUSG00000032763	Ilvbl	18.6	12.4	14.4	23.1	24.5	19.7	29.9	23.8	25.5	29.9	21.4	23.5
ENSMUSG00000019856	Fam184a	13.3	21.6	17.7	27.6	37.6	40.4	17.7	20.8	27	21.8	15.6	21.5
ENSMUSG00000079036	Alkbh1	19	18.1	15.4	21.6	20.3	21.5	8.8	9.1	8.7	7.5	10.2	12
ENSMUSG00000020717	Pecam1	44.3	52.6	49.3	41.8	29.5	27.9	69.7	71	58.6	65.8	61.6	62.3
ENSMUSG00000026035	Ppil3	26.5	47.6	47.3	24.5	18.4	13	24.4	25.9	19.9	18.4	17.2	21.1
ENSMUSG00000030678	Maz	20.1	29.6	26	36.9	43.5	38.6	24	23.2	26.4	39.9	29.7	25.2
ENSMUSG00000031951	Tmem231	5.6	5.3	6.4	7.8	12.5	10.6	11.6	10.5	12.7	11.4	10.9	10.5
ENSMUSG00000035898	Uba6	13.2	14.5	14.9	12.4	11.5	10.8	8.3	11.5	12.3	9.1	10.1	10
ENSMUSG00000018659	Pnpo	27	22.3	24.1	19.6	15.3	19.7	65	46.1	43.9	56.2	28.9	36.7
ENSMUSG00000019214	Chtf18	0.4	0.7	0.7	4.4	6.6	3.4	0.1	0.2	0.3	1.4	2.1	2.2
ENSMUSG00000093496	Zhx2.1	13.4	15	14.3	20.3	19.6	19.2	19.2	17.9	15.3	18.8	15.5	18.1
ENSMUSG00000052062	Pard3b	21.6	26	28.1	38.4	31.4	44.2	8.3	19.4	16.2	20.9	25.3	18.1
ENSMUSG00000027303	Ptpra	38	30.9	26.5	21.6	24.9	21.1	53.8	41.7	49.4	41.9	38.8	39.8
ENSMUSG00000003031	Cdkn1b	27.1	21.6	26.5	15.9	17.8	16.1	30.6	24.5	25.5	26.5	19.2	17.8
ENSMUSG00000078762	Haus5	5.9	2.1	3.1	11.1	16.9	16.2	8.5	6.4	3.8	6.4	6.2	7.5
ENSMUSG00000017999	Ddx27	33.5	37	35.9	31.4	29.3	27.1	38.3	26.5	29.8	48.2	29.3	32.3
ENSMUSG00000044148	1810030O07Rik	16.5	16.2	14.7	12.8	8.8	7.6	11.5	12	11.3	13	10.6	11
ENSMUSG00000068479	Mfap1a	6.3	6.6	4.9	2.7	3.3	1.2	3.6	4.6	5	4.1	5.6	3.7
ENSMUSG00000024552	Slc14a2	66.1	23.1	19.6	12.5	7.6	7.2	43.3	34.4	42.2	38.1	41.5	35.3
ENSMUSG00000010914	Pdhx	31.4	25.5	24.8	10	12.7	15.7	55.8	39.7	34.4	50.4	31.9	40.8
ENSMUSG00000017778	Cox7c	119.6	103.1	157.6	88.7	68.7	88.6	352.3	255.5	272.9	239.1	164.2	220.8
ENSMUSG00000016181	Diexf	3.3	4.2	4.1	2.9	3	3.1	3.6	3.4	3.4	4.1	3.9	4.1
ENSMUSG00000020755	Sap30bp	30.8	54.5	68.2	29.1	14.2	12.2	75	42	49.1	46.8	44.8	46.4
ENSMUSG00000038068	Rnf144b	4.9	2.8	2.6	1.6	2	1.6	1.2	2.6	1.3	1.3	2.3	1.4
ENSMUSG00000022750	Klhl22	37.7	37.3	47.1	52	48.1	57.6	59.1	53.3	53.5	60.1	53.8	43.1
ENSMUSG00000029999	Tgfa	3.2	2.3	4.5	1.8	0.8	1.3	2.4	3.4	3.5	3.3	3.3	2.5
ENSMUSG00000026761	Orc4	56.9	71.5	61.3	44.4	53.4	47.2	52.3	33.8	26.5	16.5	26.5	30.2
ENSMUSG00000039737	Prkrip1	5.5	4.4	8.9	14.9	10.9	15.6	13.6	4.2	5	6.1	5	2.7
ENSMUSG00000092028	Gm17500	2.2	2.2	4	5.3	5.8	5.9	1.9	4.3	2.7	1.9	3.4	2.2
ENSMUSG00000023991	Foxp4	10	17.4	17.7	36.3	45.4	35.2	9.3	5.5	11.4	14.1	13.3	13.7
ENSMUSG00000029617	Ccz1	24.6	29.7	33.6	21.3	18.6	22.6	43.8	31.6	31.6	23.8	26	27.4
ENSMUSG00000041817	Fam169a	0.6	0.9	0.6	1.3	1.4	1.6	0.6	2.5	2.5	1.8	0.8	1.6
ENSMUSG00000026696	Vamp4	30.7	29	25.9	41	40	35.8	42.6	39.1	31.6	26.8	27.1	26.3
ENSMUSG00000020132	Rab21	60.4	38.5	49.7	33.9	29.6	34.8	61	65.7	61.3	52.2	51.5	55.1
ENSMUSG00000022105	Rb1	58.4	43.7	47.7	22.1	38	27.7	18.5	39.6	29.2	31.7	48.3	27.7
ENSMUSG00000038764	Ptpn3	28.1	25.8	38.7	23.2	19.5	17.8	30.9	35	34.6	25.1	27.7	33.5
ENSMUSG00000082057	Gm15789	5.3	5.2	9.4	10.6	11.2	14.1	0.3	1.3	0.8	0.3	1	0.8
ENSMUSG00000051034	Zfp11	2.4	2.2	3.3	4.6	3.5	6.4	2	2.6	1.9	1.9	1.6	2.4
ENSMUSG00000020089	Ppa1	29.2	27.3	29.9	20.3	7.8	14.5	56.3	45.1	53.9	47.6	43.5	46.3
ENSMUSG00000057982	Zfp809	14.6	13.9	15.6	23.6	22.9	34.6	13.1	15.6	12.1	10.4	17.3	11.9
ENSMUSG00000013367	Iglon5	0.5	0.8	0.5	1.3	1.2	3.9	0	0.1	0.3	0.1	1.7	1.5
ENSMUSG00000042857	Gm9776	0.4	0.7	0.4	1.4	1.1	1.7	1.1	2	1.4	1.8	1.5	1.3
ENSMUSG00000020077	Srgn	26.5	15.8	33.7	3	5.7	4.6	22.5	14.1	14.4	7.9	22.9	18.5
ENSMUSG00000029311	Hsd17b11	81.6	57.5	67.9	46.7	49.2	51.8	142.7	72.3	65	69	46.5	59.7
ENSMUSG00000048696	Mex3d	8.6	6	8.9	10.7	18.9	14.3	5.7	6.4	7.9	6.7	11.8	8.2
ENSMUSG00000031796	Gtl3	10.1	12.8	7.8	14.8	17.2	19.2	21.6	15.7	22.6	18.1	13.4	18.1
ENSMUSG00000053470	Kdm3a	25.3	24.3	23.6	22	19.4	16.8	14.5	18.1	14.2	16.6	16.8	16.8
ENSMUSG00000080316	Ncrna00085	40.1	26.2	28.1	15.7	6.5	17.5	1.2	2.8	3.4	2.9	3.4	1.6
ENSMUSG00000038503	Mesdc2	36	24.8	22.4	16.3	11.3	10.2	62	27.9	32.2	37.8	32.8	37.4
ENSMUSG00000066043	Phactr4	56.1	55.1	56.7	39.9	35.9	49.6	34.5	63.8	60.5	55.9	43.1	61.2
ENSMUSG00000037375	Hhat	5.8	4.8	5.6	8.2	6.6	9.3	3.6	4.3	2.9	2.8	4.3	3.6
ENSMUSG00000025266	Gnl3l	21.7	22.8	24.5	20.3	16	13.7	24.2	23.8	21.2	20.6	17.6	22.1
ENSMUSG00000045237	1110012L19Rik	6.8	6.7	5.4	4.3	1.6	2.6	14	9.6	10.9	14.7	9.6	13.4
ENSMUSG00000022525	Hrasls	0.5	0.7	1.9	4.2	6	3.5	0.1	0.1	0	1.1	0.4	0.6
ENSMUSG00000020962	Gtf2a1	15	18.8	15.3	13.8	12.7	10.9	13.9	17.1	15.8	12.4	17	15.1
ENSMUSG00000026701	Prdx6	71.8	84.8	73	60	58.6	60.4	176.8	117.1	110.3	128.3	63.8	89.1
ENSMUSG00000041695	Kcnj2	5.5	5.1	4.5	4	3.9	3.6	2.5	5	2.9	2.1	3.8	4
ENSMUSG00000004934	Pias4	24.3	25.2	25.3	26.1	26.5	28.1	20.8	14.7	16.7	22.6	18.1	19.5
ENSMUSG00000034484	Snx2	31.5	36.8	42.5	30.8	24.9	23.4	62.6	38.7	44.1	41.8	33.7	37.1
ENSMUSG00000045538	Ddx28	5.2	7.2	5.1	2.3	4.4	2.8	10.6	7.5	6.2	8.3	5.3	5.9
ENSMUSG00000031756	Cenpn	1.6	2.6	1.6	3	4.6	6	0.9	1	0.6	0.2	0.7	0.6
ENSMUSG00000017499	Cdc6	1.1	0.9	0.3	4	3.3	13.8	0.3	0.6	0.3	0.6	2.1	1.2
ENSMUSG00000016496	Cd274	2.6	3.6	5.4	2.1	2.1	2.1	2.2	2.3	2.6	2.4	1.9	2.3
ENSMUSG00000029276	Glmn	10.5	14.6	11.9	6.3	3.7	1.5	1.7	4.9	5.7	4.6	4.2	3.9
ENSMUSG00000031393	Mecp2	18.4	21.4	19.4	17.6	13.1	15.1	11.9	15.5	15.3	18.7	15.8	16.5
ENSMUSG00000047414	Flrt2	3.8	2.7	1.8	4.3	5.9	6.6	1.9	2.9	3	2.5	4.7	3.5
ENSMUSG00000027894	Slc6a17	22.3	13.3	17.9	10.7	10.5	6.5	13.8	19.3	27.1	30.6	18.9	24.6
ENSMUSG00000046245	Pilra	7.1	10.6	6.7	3.2	1.2	4.5	1.4	0.4	0.6	0.6	4.4	2.9
ENSMUSG00000004056	Akt2	68.1	74	69.6	58.6	55.3	44	68.2	54.5	59.6	72.8	47.7	50.2
ENSMUSG00000021280	1200009I06Rik	10.1	7.5	8.1	11.3	14.5	15	4.5	5.2	5.5	8.2	7.6	7
ENSMUSG00000021047	Nova1	0.4	0.6	0.7	0.9	1.7	1.7	0.3	0.3	0	0.4	0.6	0.3
ENSMUSG00000025200	Cwf19l1	2.6	3.6	3.3	2.3	2.2	1.4	3.4	2.8	2.5	2.5	2.5	3.2
ENSMUSG00000030822	Prr14	33.4	37.6	27.8	45.5	46.3	55	30.9	28.6	25	30.1	26.7	21.1
ENSMUSG00000013160	Atp6v0d1	45.1	46	52.1	37.9	30.5	39.4	94.8	71.8	76.5	86.2	56.9	59.1
ENSMUSG00000002949	Timm44	47.7	41.8	46	62.9	75.5	51.7	102.8	71.8	66.4	106.6	59.7	57.9
ENSMUSG00000051335	Gfod1	2.1	2.2	1.5	1	1.4	0.7	0.6	2.2	1	1.7	2	2.1
ENSMUSG00000066621	Tecpr1	14.4	20.3	20.6	29.7	35.9	27.5	11.7	17.9	15.9	18.7	20.2	19.2
ENSMUSG00000020101	4632428N05Rik	18.9	21.4	18.4	14.3	13	8.5	7.8	8.1	8.6	6.6	19.8	10.7
ENSMUSG00000036867	Smad6	8.6	5.9	6.2	9.3	12.2	9.4	6.8	8.5	5.7	11.3	10.3	7.1
ENSMUSG00000033633	Clec18a	0.7	1.1	0.7	5.2	8.9	6.5	0	0	0	0.4	0.3	0.5
ENSMUSG00000015697	Setdb1	23.4	18.1	23.6	28.2	30.6	45.9	10.8	13.1	12.3	10.6	15	11
ENSMUSG00000068394	Cep152	3.8	4	4	4.4	4.5	5.1	1.4	1.8	1.1	2.1	3.2	2.2
ENSMUSG00000036403	Cep135	3.1	4.1	4.2	6.7	4.9	5.3	3.6	4	4	2.5	5	3.9
ENSMUSG00000084987	Gm13134	8.1	3.6	8.2	10.3	20.1	15.4	0	0.6	0	0.6	1.1	2.6
ENSMUSG00000040219	Ttc12	7.7	10.1	8.9	15.7	12.3	10.6	5.8	7	5.8	6.7	8.1	5.9
ENSMUSG00000023066	Rttn	3.9	2.6	3.1	4.5	4.6	4	1.4	2.4	1.4	1.5	2.3	3
ENSMUSG00000059323	Tonsl	6.4	3.7	4.5	14.5	7.4	27.4	1.4	9.1	2.9	2.4	6.1	0.9
ENSMUSG00000026740	Dnajc1	26.6	25.6	23.1	30.7	39.9	29.1	29.5	20.1	16.5	16.2	20.5	17.2
ENSMUSG00000036646	Man1b1	36.7	35.1	21.2	50.4	43	57.7	33.5	32.2	31.7	44.1	41.5	40
ENSMUSG00000033450	Tagap	2.2	3.5	2.6	4.3	3.6	4.1	3.4	3.4	3.5	2.8	4.2	2.2
ENSMUSG00000028718	Stil	1.9	4.6	3.1	1.4	1.7	1.4	0.2	0.1	0	0	1.4	0.3
ENSMUSG00000038517	Tbkbp1	4.1	4.6	2	7.1	10.2	5.7	5.1	4.3	4.1	7.4	6.8	5.8
ENSMUSG00000021696	Elovl7	23	17.5	20.5	16.1	12.6	15	19.8	21.4	20.4	19.7	16	19.7
ENSMUSG00000022789	Dnm1l	25.4	22.6	24.8	21.3	18.1	21.1	14.8	17.7	20.5	14.6	19.2	16.2
ENSMUSG00000044147	Arf6	33	39.2	40.1	32.7	28.7	31.6	29.6	27.4	31.2	28.3	33.5	31.1
ENSMUSG00000036459	Wtip	13.3	10.3	20.9	21	30.3	29.7	9.3	9.6	10.1	12.2	15.2	11.7
ENSMUSG00000050605	Zfp61	9.9	4.2	4.5	14.2	23.7	10.8	9.4	3.4	3.1	4	4.7	7.6
ENSMUSG00000042444	Fam63b	17.1	14.5	14.2	12.2	13.1	13.3	14	15.4	15.8	11.9	12.3	12.6
ENSMUSG00000021276	Cinp	12.5	4.4	5.3	28.9	25.7	32.1	37.4	12.8	34.8	26.2	17.4	18.1
ENSMUSG00000038417	Fig4	15.5	15.3	14.8	13.2	10	8.5	23.4	20.7	19.4	22.9	18.1	18.9
ENSMUSG00000040812	Agbl2	0.6	1.7	0.6	1.5	3.6	5.4	2.6	0.4	0.7	0.2	0.7	1.4
ENSMUSG00000018012	Rac3	8.4	4.5	9.1	4.4	3.3	2.6	4.5	5.5	4.8	6.5	6.2	5.1
ENSMUSG00000086859	2810008D09Rik	77.2	87.2	73.1	88.6	93.9	95.8	22.6	27.6	20.4	21.9	25.4	27.1
ENSMUSG00000018570	2810408A11Rik	3	3	5.1	9.9	17.9	9.6	10.7	3.1	1.8	6.6	3.1	3
ENSMUSG00000053164	Gpr21	2.2	1.8	2.2	3	4.7	5.5	0.2	0.4	0.1	0.1	1.1	0.4
ENSMUSG00000036275	9530068E07Rik	68.2	61.8	55	74.9	75.7	78.3	136.8	96.3	88.9	87.8	64.3	71.8
ENSMUSG00000020743	Mif4gd	52.2	47.3	45.8	37	34.7	27.2	67.2	42.3	43.2	61.6	34.4	43.2
ENSMUSG00000019796	Lrp11	11	7.6	12.1	4.6	7.3	5.9	13.7	8.5	5.5	5.3	4.7	7
ENSMUSG00000028278	Rragd	28.5	27.6	34	42.5	33.8	40.5	18.8	26.9	32.9	21	27.6	27.6
ENSMUSG00000038600	Atp6v0a4	135.6	117.9	110.2	90.6	78.2	73.5	148.2	142.9	149.8	141.5	93.2	126.8
ENSMUSG00000025156	Gps1	45.2	52.4	50.5	57.2	58.6	64.7	130.1	76.1	82.7	100	62.3	79.9
ENSMUSG00000049044	Rapgef4	28.2	34.7	21.9	16.1	20.6	18.1	4.2	7.4	6.6	5.5	7.1	8
ENSMUSG00000006386	Tek	18.1	12.3	12.7	7.2	11.1	9.5	18.1	27.1	21.3	21.6	21.1	24
ENSMUSG00000034216	Vps18	10.2	12.1	9.3	13.4	12.5	15.8	11.4	12.7	11.2	13	13.7	13.4
ENSMUSG00000057531	Dtnbp1	39.5	41.9	47.7	36.2	33.3	25.7	91.9	62	69.1	93.2	45.6	61.9
ENSMUSG00000020178	Adora2a	4.8	5.2	3.2	3.3	2.5	2	3.7	3	2.4	2.5	5.8	3.6
ENSMUSG00000021495	Fam193b	36.5	41	39.7	41.5	44.8	46.9	9.8	16.6	10.5	15.8	16.8	15.1
ENSMUSG00000034793	G6pc3	28.4	24.9	22.7	30.1	45	39.1	32.4	19	26.7	31.6	24.2	21.6
ENSMUSG00000057963	Itpk1	9.4	10.7	11.6	13.8	11.6	15.1	14.8	13.5	14.2	19.5	10.7	11.9
ENSMUSG00000015750	Aph1a	38.8	33.5	38.1	42	44.5	40.1	65.2	57	57.7	65.8	53.5	57.4
ENSMUSG00000086602	Gm15609	2.7	3.7	3.6	1.4	1.6	2.6	0.1	2.1	0.2	0.4	1.3	0.5
ENSMUSG00000020547	Bzw2	23.9	25.5	27.2	21.9	21	15.6	25.7	23.2	26.1	30.4	28.8	31
ENSMUSG00000001700	Gramd3	18.2	19.4	18.4	12.1	15.9	11	17.6	13.7	15.7	16.3	13.5	15.8
ENSMUSG00000023927	Satb1	13.5	5.7	8	3.3	5.7	2.5	3.4	4.2	2.3	2.3	7.1	3.5
ENSMUSG00000057411	Fam173a	33.1	26.9	21.9	22.5	16.4	15.9	42.1	28.6	34.4	51.3	31.3	33.1
ENSMUSG00000043621	Ubxn10	5	4.8	3.7	2.3	3.8	2.8	11.2	9.4	4.5	7	3	5.5
ENSMUSG00000021748	Pdhb	36.5	26.6	40.7	25.2	19.2	16.4	81.6	53.4	75.4	62.2	42.3	42.1
ENSMUSG00000047193	Dync2h1	17.4	14.9	15.2	23.6	24.1	29.1	6	13.1	9.7	7	13.1	12.4
ENSMUSG00000001761	Smo	36.7	35.8	33	40.8	47.2	43.7	47.3	40.8	40.7	51	40.9	39.2
ENSMUSG00000028788	Ptp4a2	100.6	72.9	102.1	70.4	70.5	66.3	63.4	68.4	65.4	53.3	67.5	65.2
ENSMUSG00000021978	Extl3	33.9	34.1	33.6	24.5	28.5	31	20.2	21.2	21.4	27.7	32.1	25.4
ENSMUSG00000027582	Zgpat	22.9	23.5	28.1	27.4	35.6	33.9	18.6	14	12.8	22.8	19.5	17.8
ENSMUSG00000025878	Uimc1	23.1	25.2	34	18.5	21	20.1	14	13.1	13.8	12.6	13.5	13.1
ENSMUSG00000040006	BC013529	75.2	68.2	72.6	43.6	52.8	54.4	73.3	54.6	65.7	56.8	37.5	62.5
ENSMUSG00000079445	B3gnt7	4.7	5.9	6.7	4.2	4.3	3	1.3	1.7	4.9	7.5	3.9	3.4
ENSMUSG00000052751	Repin1	20.4	17.5	23.1	22.7	34.7	35.7	29.3	26.7	27.9	33.1	23.7	25
ENSMUSG00000037210	Fam193a	37	34.5	36.1	38.9	39.2	41.8	12.5	23.5	20	20.4	24.4	23.3
ENSMUSG00000025602	Zfp202	3.8	3.9	4.9	5.2	5.8	5.1	1.8	2.3	1.7	1.2	2.2	2.8
ENSMUSG00000027367	Stard7	96.5	79.4	80.4	64.3	52.7	69.9	148.6	112.3	116.5	151.9	79.6	93
ENSMUSG00000041992	Rapgef5	7.3	5.9	6.8	3.3	5.4	2.5	4.8	7.1	5.5	6.8	8.7	7.2
ENSMUSG00000044018	Mrpl50	27.3	30.7	27.5	23.1	21.3	25.8	51.5	38.6	39.1	31.9	23.5	31.6
ENSMUSG00000043518	Rai2	2.5	3.1	1.9	5.4	4.4	3.6	2.3	2.6	4.1	3.6	3.7	4.1
ENSMUSG00000030706	Mrpl48	191	109.6	156.3	108.7	77.7	66.3	229.6	169.3	188.7	225.7	141.7	161.1
ENSMUSG00000022102	Dok2	0.8	1.3	8.7	8.5	19.1	26.6	1.5	8.8	7.3	12	4.9	5.1
ENSMUSG00000032068	1600029D21Rik	92.8	58.9	125.5	42.5	42	35.5	34.6	36.8	34.4	29.3	53.6	50.9
ENSMUSG00000040429	Mterf	2.1	1.8	3.3	4	3.7	7.9	3.9	2.5	1.9	1.4	2	2.3
ENSMUSG00000037638	Zbtb42	9.9	17.5	11.8	5	9.4	7.2	2.6	6.9	4	6.3	3.7	3.5
ENSMUSG00000001134	Uxt	16.2	25.2	10.2	8.3	9.3	5.2	33.8	24.8	23.5	21.8	12.2	18.8
ENSMUSG00000022184	Fbxo4	13.5	17.5	12.5	9.1	12.1	7.9	19.3	13.4	13.8	13	11	11.2
ENSMUSG00000039680	Mrps6	80.9	69.6	72.2	36	22.5	42.6	130.6	98.5	130.5	113.6	86	75.9
ENSMUSG00000091474	2610021A01Rik	3.6	4.8	2.6	5.1	8.9	6.9	3.8	3.8	4.5	2.8	3.8	2.9
ENSMUSG00000062044	Lmtk3	4.3	4.4	6.9	8.8	12.9	7.4	1.3	1.9	1.6	2.4	2.2	1.7
ENSMUSG00000086626	A630072L19Rik	0.8	1.3	1.2	3.4	1.8	2.2	0	0	0.1	0.3	0.5	0.5
ENSMUSG00000036840	Siah1a	17.6	13.8	18.6	10.6	12.2	7.4	10.6	10.9	9.9	6.7	9.8	12.3
ENSMUSG00000021061	Spnb1	12.4	4.6	14.1	3.3	5	3.1	1.7	8.5	6.5	5.5	6	4.8
ENSMUSG00000021482	1110018J18Rik	18.7	20.1	15.8	14.2	16.1	13.8	26.7	21.3	25.2	20.6	16.1	18.1
ENSMUSG00000033308	Dpyd	20.3	15.2	24.3	14.3	14.2	13.8	39.4	33.7	28.1	33.7	19.9	27.3
ENSMUSG00000039375	Wdr17	3.7	1.9	6.7	11.5	7.1	10.6	0.3	2.3	1.5	0.4	1.3	1.1
ENSMUSG00000021786	Oxsm	10.2	7.6	9.6	5.9	5.8	8	19.7	22.1	21.1	17	17.8	13.5
ENSMUSG00000043969	Emx2	38.1	20.3	23.2	57.4	66.5	34.4	34.4	36.4	48.4	31.8	27.4	42.4
ENSMUSG00000029192	Tbc1d14	122.2	87.1	91.3	59.1	59.9	60.2	44.8	66.2	52.2	56.9	51.9	57.6
ENSMUSG00000037525	Bcdin3d	4.6	1.9	2.3	5.7	8.1	4.4	5.8	4.9	5.5	6.7	4.3	6.7
ENSMUSG00000040118	Cacna2d1	6.5	4.1	2.7	6.7	13	11.9	1.7	2.1	1.7	1.4	10.4	3.7
ENSMUSG00000025374	Obfc2b	36.7	50	28	24.8	25.9	19.2	66.6	38.8	45.3	60.9	36.4	49.2
ENSMUSG00000027223	Mapk8ip1	21.4	16.4	13.8	25.1	21.6	29.2	23.2	23.4	36	36.4	24.2	27.9
ENSMUSG00000030739	Myh14	10.1	5.8	13	14.7	16.4	21.5	11.4	26.6	29	28.4	15.6	16.8
ENSMUSG00000025724	Sec11a	63.8	80.2	102.5	55.3	53.5	46.7	111.5	59.7	67.5	70.5	50.9	46.4
ENSMUSG00000034023	Fancd2	2	4.5	2.7	1.6	1.6	1.6	0.1	0.6	0.9	0.1	1.1	0.7
ENSMUSG00000038563	Eftud1	19	14.2	17.1	14.3	12.7	10.4	9.1	11.2	10.2	14.2	14.8	14.9
ENSMUSG00000043323	Fbrsl1	16.2	21.6	21.8	24.2	27.2	30.2	13.5	18.4	16.7	28.4	19.6	19.8
ENSMUSG00000037386	Rims2	3.2	5.3	2.6	9.7	6	9.2	0.9	2	0.8	2	2.9	1.4
ENSMUSG00000033294	Noc4l	12.2	14.3	17.1	7.5	11.3	9.1	9.1	6.6	6	6	8.7	9.1
ENSMUSG00000055943	2900064A13Rik	12.9	10.5	12.3	9.5	6.3	5.5	22.7	19.4	18.5	17.1	13.2	14.9
ENSMUSG00000040447	Spns2	43.3	71.7	71	82.6	112.5	101.8	28.4	35.1	31	50.8	45.5	46
ENSMUSG00000019494	Cops6	72.2	95.2	84.9	70.5	49.5	62.2	131.7	76.5	90	74.1	67.7	67.6
ENSMUSG00000056698	Elmod3	13.7	9.3	9.2	19	21.7	14.7	24.6	18.3	14.7	24.4	9.6	11
ENSMUSG00000032294	Pkm2	185.8	117.7	125	91	92.8	98	186.2	203.4	244.5	243.3	191.6	218.9
ENSMUSG00000006169	Clint1	45.7	43	47.9	42.2	42.5	38.7	56.7	52.7	58.2	56.9	47.6	51
ENSMUSG00000038002	Cramp1l	9.8	9.2	9.3	12	9.9	11.4	3.3	6.4	5.7	5.3	7.9	6
ENSMUSG00000021732	Fgf10	1	1	1.3	6.1	2.3	1.8	3.7	4.4	3.2	2.8	2.2	4.2
ENSMUSG00000013787	Ehmt2	81.4	79.8	93.4	109.1	100.6	132.2	54	58.1	65.8	77.8	66.7	56.3
ENSMUSG00000027091	Zc3h15	39.5	44.9	51.8	64.8	64.9	69.2	47.5	47	42.2	41.3	35.8	41.5
ENSMUSG00000020694	Tlk2	39.4	52.6	35.7	54.1	68.3	53.6	16.2	24.2	35.3	34.6	38.9	32.4
ENSMUSG00000021365	Nedd9	36.6	33.2	40.6	28.2	25.5	27.2	29.7	32.1	29.5	31.7	32.4	34.4
ENSMUSG00000021340	Gpld1	21.5	19.2	28.6	17.8	16.8	13.4	25	26.9	22.1	18.8	15.2	18.9
ENSMUSG00000058050	Gm9234	6.9	7.5	13.7	5.8	5.4	4.4	1.3	2.9	0.6	3.1	2.2	2.3
ENSMUSG00000032042	Srpr	57.5	60.3	58	46.3	34.4	43.5	89.7	53.1	64.6	57.7	42.9	54.8
ENSMUSG00000034875	Nudt19	57.3	39.6	52.8	36.1	18.7	24.7	186.6	88.5	106.1	36.4	33.4	53.9
ENSMUSG00000066613	Zfp932	25.1	35.1	16.4	17.4	10	8.1	11.7	6.4	9.2	2.7	5.5	5
ENSMUSG00000090115	Usp49	11.2	6.9	11.4	5.8	4.6	7.4	3	6.1	5.6	2.1	6.7	3.2
ENSMUSG00000020827	Mink1	87	95.8	62.8	120	109.7	110.1	53.2	69.1	70.8	79.5	66.1	79.5
ENSMUSG00000039639	Kcne1	14.8	5.5	14	6.9	2	2.4	9.6	15.4	18.7	13	16.4	15.7
ENSMUSG00000040850	Psme4	57.7	57.8	60.4	48.8	52	36.9	39.8	54.6	44.5	31.8	34.3	31.7
ENSMUSG00000000399	Ndufa9	50.5	46.4	37.9	33.6	21.9	20.8	154.5	106.1	123.5	100.8	64	89.5
ENSMUSG00000055817	Mta3	29.9	24.2	26.3	19.3	20.8	23.6	16.5	18.7	16.5	17.1	21.1	15.9
ENSMUSG00000069565	Dazap1	54.2	51.5	52.2	84.1	56.6	102.1	28.2	37.5	25	34.2	35.2	32.1
ENSMUSG00000018168	Ikzf3	3	0.6	1.1	3.2	3.7	4.6	0	2	0.6	0.1	3.2	4
ENSMUSG00000031021	Tmem9b	21.4	14.8	19.5	14.9	11.6	14.1	32.4	27.4	26.3	22.6	21.2	24.2
ENSMUSG00000026526	Fh1	89.7	77.1	64.7	47	66.2	55.4	231	182	188	154.8	116.8	164
ENSMUSG00000030793	Pycard	12.3	10	17.2	7	9.6	5.8	8.9	8.6	8.9	7.6	15	13
ENSMUSG00000076432	Ywhaq	113	94.5	104.2	81.9	63.5	75.4	135.3	104.2	130.6	80.5	111.1	114.5
ENSMUSG00000051480	A130050O07Rik	2	1.1	1.9	2.9	3.8	2.5	0	0	0	0	0.5	0.5
ENSMUSG00000036533	Cdc42ep3	14.1	6.9	10.4	7	5.8	5.3	14.2	8.8	10.5	7.8	10.3	8.2
ENSMUSG00000038145	Snrk	42.9	70	59.7	32.8	45.5	34.9	29.4	49.8	44.8	39.7	41.8	39.7
ENSMUSG00000042439	Zfp532	9.4	8.4	15.2	14.2	18.8	18.1	3.5	8.1	6.2	5.9	11.2	8.9
ENSMUSG00000026111	Unc50	21.4	25.3	30.7	18.7	9.5	16.8	29.9	17.9	23.1	19.3	18.5	23
ENSMUSG00000020865	Abcc3	28.9	19.3	18	13	17.6	11.9	2.8	35.6	47.1	54.1	25.6	30.6
ENSMUSG00000030990	Pgap2	22.5	8.8	6.5	20.2	30.4	35.7	17.5	14.9	24.9	12.7	11.4	16.2
ENSMUSG00000021213	Akr1c13	18.1	8.1	18.3	6	5.6	9.1	5.7	34	18.6	23.5	8.8	17.8
ENSMUSG00000028466	Creb3	83.9	75	90.3	65.2	77.4	66.9	86.5	68.6	57.8	84.4	61.9	55.4
ENSMUSG00000045094	Arhgef37	4.9	2.7	7.7	2.6	0.5	1	1.1	1.9	2.8	2.2	2.7	3
ENSMUSG00000031959	Wdr59	7.8	6.2	7.4	9.1	8.3	11	6.4	6.7	6.2	6.7	6.4	6.8
ENSMUSG00000032359	Ctsh	103.1	121.6	108.8	94.7	64.2	51	307.1	181.4	202.2	215.6	97.5	168.1
ENSMUSG00000091546	Gm2366	7	8.1	5.2	8.7	9.7	8.8	0.6	3.2	1.8	2.4	5.1	3.3
ENSMUSG00000026638	Irf6	19	22.6	27.4	30.4	29.5	38.3	38.1	18.6	14.6	19.5	25.9	27.5
ENSMUSG00000037995	Igsf9	1.7	5.4	2	8.2	12.9	9.8	0.6	2	0.7	1.6	2.9	3.2
ENSMUSG00000028693	Nasp	21.5	23.5	16.7	39.5	25.6	35.7	15.3	15.2	13.1	10.3	15.6	17.9
ENSMUSG00000042682	Selk	76.8	72.8	77.2	37.9	55.9	41.2	174.8	107.2	108.8	107.5	77.6	106.8
ENSMUSG00000041378	Cldn5	4.1	6.6	8	8.9	10.7	9.6	12	13.4	13.9	16.5	17.3	16.3
ENSMUSG00000018500	Adora2b	3.8	7.4	11.9	3.3	3.5	1.4	2.3	3.4	2.8	3	6.3	3.8
ENSMUSG00000089875	Etohd2	1.3	2.1	3.7	3.6	6.2	4.7	3.1	3.5	4.1	4	2.8	2.2
ENSMUSG00000028393	Alad	77.3	56	67.1	49.1	45.3	49.4	124.5	93.7	97	130.4	68.6	83.6
ENSMUSG00000056536	Pign	11.9	14.7	12.3	22.9	26.8	15	10	12.7	7.9	5.3	11.8	11.5
ENSMUSG00000027347	Rasgrp1	7.5	4.5	6.3	4.6	1.9	2.8	5.1	6.6	7.7	5.4	8	7.2
ENSMUSG00000025404	R3hdm2	50.5	54	68.6	63.6	97.5	113.6	55.5	76.2	68.6	54.5	48.7	68.5
ENSMUSG00000029179	Zcchc4	13.1	14.3	13.5	16	17.8	20.7	4.2	5.7	6.6	7.1	7.9	6.3
ENSMUSG00000072612	Gm10382	2.4	3.9	3.5	5.2	4.2	4.5	3	2.7	0.6	1	2.2	3.2
ENSMUSG00000054793	Cadm4	19.7	17.5	21.9	24.6	25.3	24	22	22.6	22.5	43.9	26.9	28.3
ENSMUSG00000070709	1700049G17Rik	10.1	5	14.1	14.9	18.7	27.7	4.4	10.6	4.2	3.5	9	7.1
ENSMUSG00000022802	Lmln	4.4	8.4	3.4	15.6	7.8	26.7	3.7	6	6.1	6.2	7.9	12.8
ENSMUSG00000025982	Sf3b1	44	46.3	51	42.1	42.2	37.3	31.1	38.2	33.5	28	36.4	33
ENSMUSG00000050812	AI314180	81.3	65.7	62.2	87	80.3	108.6	37.7	45	38.9	39.3	41.2	39
ENSMUSG00000026492	Tfb2m	10.8	15.1	15.2	8.3	11.3	9.9	43.9	22.2	29.4	10.2	10.8	13
ENSMUSG00000019297	2610027L16Rik	5.4	5.2	3.5	5.6	7.6	7.5	8	5.9	6	6.7	7	5.2
ENSMUSG00000041886	Macc1	8	6.8	8.2	2.8	3.2	0.7	1.7	3.9	2.2	2.1	4.8	3.9
ENSMUSG00000005621	Zfp592	37.9	47.7	43	20.4	29.7	15.3	12.1	31.1	29.4	28.5	18	25.6
ENSMUSG00000040010	Slc7a5	6.1	6.8	7.4	5	5.4	2.9	3.1	5.2	5.1	5.3	9.6	6
ENSMUSG00000005370	Msh6	14.5	18.1	17.6	19.1	19.6	21.1	15.2	18.3	19	13.3	16.1	18.1
ENSMUSG00000025277	Abhd6	21.7	12.8	19.1	9.6	7.2	8.5	23.6	21	26.7	27.3	18.4	20.7
ENSMUSG00000079480	Pin4	23.8	26	32	20.1	14.1	22.7	30.5	22.1	27.4	32.5	19.2	25.1
ENSMUSG00000026827	Gpd2	14.4	17.8	13.3	29.3	21.6	20.9	25.8	28.3	31.2	37.6	21.7	26.3
ENSMUSG00000022463	Srebf2	30.7	26.4	25.5	33	30	32.7	31.1	38.8	43.7	44.3	49.6	48.8
ENSMUSG00000020656	Grhl1	2.3	2.1	3	0.7	0.9	0.8	0.1	1.5	1	1.2	0.8	1.3
ENSMUSG00000025794	Rpl14	244.1	254.4	328.7	229.6	224.6	203.5	526.3	385.8	419.9	497.3	324.9	374.4
ENSMUSG00000004665	Cnn2	25.4	26	19.6	13.4	16.2	20.9	13.8	10.8	14	17.1	35.2	23.2
ENSMUSG00000021557	Agtpbp1	67.3	51.6	38.1	27.3	21.1	36.5	24.5	29.4	52.7	35.5	45	35.5
ENSMUSG00000020472	Zkscan17	19.6	18.4	24.1	29.5	22.9	33.8	15.3	18.5	18.5	20.5	17.7	18.3
ENSMUSG00000045251	Zfp688	5.2	5.6	6.3	11.1	21	53.3	10.8	16	9.5	12	8.7	6.9
ENSMUSG00000037563	Rps16	187.3	195.2	249.8	171	155.4	178.7	290	186.1	179.8	211.7	189.1	216.7
ENSMUSG00000034863	Ano8	7	8	6.6	8.1	10.7	8.7	2.1	4.7	4.3	4.8	5.3	4.3
ENSMUSG00000038240	Pdss2	12.2	4.1	6.8	19.2	19.4	15.4	31.3	24.4	19	22.5	18.6	18.8
ENSMUSG00000029440	Psmd9	6.2	9.3	5.6	9.7	11.6	10.8	20.7	13.2	15.5	18.5	12.2	13.6
ENSMUSG00000021794	Glud1	188.2	249.9	253.9	143.1	161.2	182.7	346.8	440.5	557.2	399.9	232.3	312.3
ENSMUSG00000032806	Slc10a3	4.9	10.7	12.4	6	1.9	2.8	7.3	5.5	10.7	6.3	5.9	5.7
ENSMUSG00000040372	Gpr63	4.6	2.8	8.2	2.5	2	2.2	0.3	1	4.2	1.2	4.5	5.7
ENSMUSG00000044667	D3Bwg0562e	3.9	2.2	1.7	1.3	0.9	1.3	2.3	6.1	8.6	8	4	5.2
ENSMUSG00000029512	Ulk1	21.5	23.6	19.7	23.4	27	29.4	13.1	23.9	20.9	22.3	20	21.2
ENSMUSG00000063383	Zfp947	4.2	3	3.2	1.2	2.7	1.8	1.2	1.1	1.2	0.9	1	1.2
ENSMUSG00000025290	Rps24	291.3	313.9	358.7	249.8	295.3	219.7	438.3	219.9	294.2	354.5	277.1	276.5
ENSMUSG00000024228	Nudt12	19.1	14.6	10.9	19.3	20.5	25.9	39.6	20.5	21.1	21.8	12.5	14.5
ENSMUSG00000020740	Gga3	18.6	32.3	24.7	48.5	55.6	44.8	6.6	12.8	6.4	14.9	17.2	39.5
ENSMUSG00000038930	Rccd1	4.9	5.8	4.7	6.2	8.2	13.5	2.7	4.9	0.9	2	3.9	6
ENSMUSG00000048240	Gng7	0.8	0.6	0.8	1.2	0.9	1.5	1.2	1.3	1.4	0.8	1.6	0.5
ENSMUSG00000037211	Spry1	17.2	15.4	22.4	13.1	11	14.7	18.6	17.4	16.6	15.9	19.1	13.5
ENSMUSG00000028793	Rnf19b	37.6	48.2	45.8	19.6	27.3	24	23.2	23.5	27.4	28.1	35.9	25.3
ENSMUSG00000062110	Scfd2	14.8	8	10.3	16.2	17.4	16.5	18	16.2	14.9	14.2	13.1	15
ENSMUSG00000034560	A230046K03Rik	20.7	21.3	23.1	23.8	23.7	28.2	15.8	16.3	15.8	10.7	16.2	13.5
ENSMUSG00000026664	Phyh	134.8	112.6	137.5	106.3	72.5	105	469.2	226.7	228.1	214.2	119.3	174.6
ENSMUSG00000045268	Zfp691	14.2	14.5	13.1	5.6	9.9	10.1	13	8.8	11.1	16.2	7.1	8.5
ENSMUSG00000042156	Dzip1	6.3	7.7	4	11.5	11	9	3.4	7.3	5.2	6.8	6.6	4.6
ENSMUSG00000050310	Rictor	18.2	17.8	19.5	14.2	17.4	11.5	8.1	12.7	12.6	9.4	12.7	13.1
ENSMUSG00000031825	Crispld2	46.2	27.6	79.3	7.9	9.2	23.6	28.5	15.6	23.2	34.9	53.4	24.7
ENSMUSG00000026893	Gca	37.3	16.3	16.1	40.7	33.7	56.5	21.6	28	24.8	26.8	25.8	18.5
ENSMUSG00000026347	Tmem163	1.4	4.7	2	0.6	0.8	1.3	3.3	1	2.1	3.1	2.6	3.7
ENSMUSG00000022883	Robo1	2	3.3	2	3.2	4.8	9.8	0.9	1.3	2.1	0.8	5.3	3.3
ENSMUSG00000025747	Tyms	11.2	14.2	9.6	14.1	20.1	17.3	17.8	10.9	8.8	11	9.9	11.7
ENSMUSG00000032334	Loxl1	13.6	25.9	18.4	12.1	11.5	13.4	7.3	7.6	6.2	6.5	21.8	8.4
ENSMUSG00000040195	Tmem194	4	4.9	4.9	5.9	8.8	5.4	5	2.1	2.9	2.9	5.9	2.9
ENSMUSG00000027188	Pamr1	11.4	9.5	10.1	10.9	20.1	18.8	4.3	8.2	4.1	5.3	14.7	11.8
ENSMUSG00000071454	Dtnb	52.3	69.2	63.8	27.9	37.1	41.2	36.1	37.3	39.8	43	41.8	48.7
ENSMUSG00000018042	Cyb5r3	95.2	86	79.1	56.2	64	72.1	163.3	93.5	109	136.4	96	116.7
ENSMUSG00000059586	Nsmce2	18.2	20.9	21.8	17.1	10.4	16	27.4	17.1	21.6	15.5	17.7	17.6
ENSMUSG00000025648	Pfkfb4	6.7	17.6	14.3	5.4	3.9	5.4	4.5	7	3.4	8.8	7.1	5.4
ENSMUSG00000032854	Ugt8a	14.1	9	8	3.9	6.1	5.6	53	6.9	10.3	6.6	6.8	7.1
ENSMUSG00000059634	Gm11942	18.7	18.4	26.3	4.7	13.3	7.1	11.3	7.9	4.2	8.3	6.3	7.5
ENSMUSG00000029553	Tfec	5.5	5.1	6.2	10.3	10.1	10.4	19.1	6.8	10.1	13.2	5.3	7.1
ENSMUSG00000061603	Akap6	0.3	0.5	0.3	0.9	0.9	0.5	0.1	0.7	0.4	0.8	0.9	0.5
ENSMUSG00000025917	Cops5	26.2	31	36	24.1	17.6	25.1	55.4	42.8	34.4	31.1	27.2	30.6
ENSMUSG00000021327	Zkscan3	34.8	32.2	30.3	36.1	37.7	39.4	25	17.5	19.7	22.7	16.9	19
ENSMUSG00000028826	Tmem57	18.4	23.4	21.6	33.6	25.6	30.7	14.8	20.8	17.1	16.9	18.1	18.5
ENSMUSG00000027222	Pex16	27.3	18.6	16.2	28.7	31.7	26.4	37.4	30	28.2	46.8	23.9	24
ENSMUSG00000027642	Rpn2	81.1	61.3	64	60.1	50.4	51.3	116.1	87.7	100.5	108.2	84.9	94.3
ENSMUSG00000006289	Osgep	24.9	23.8	35.4	12.8	15.4	13	39.4	19.9	17.5	36.6	20.9	37.9
ENSMUSG00000030089	Slc41a3	4.9	2	2.2	1.8	1.4	1.1	2.4	3.3	3.7	4.6	3.7	4.8
ENSMUSG00000034116	Vav1	9.2	11.6	13.5	7.5	9	9.1	0.8	1.8	0.9	0.9	10.6	5.6
ENSMUSG00000038759	Nup205	26.5	21.5	16.7	14.6	13.8	12.2	13	16.4	14.3	14.1	14.9	14.1
ENSMUSG00000016624	Phf21b	12.6	10.4	17.8	9.2	7.9	4.5	1.9	0.9	0.7	1.8	1.9	2.8
ENSMUSG00000040525	Cblc	27.8	26.5	32.9	26.2	21.4	17.4	34	13.7	15.8	26.3	17.6	17.6
ENSMUSG00000081605	Gm15953	3.2	1.3	2.4	1	0.9	1.5	0.2	0.4	0.4	0.2	0.4	0.6
ENSMUSG00000074182	Znhit6	3.3	5.4	4.2	7.8	6.7	10	2.9	3.5	1.9	2.7	3.9	3.7
ENSMUSG00000087660	B230398E01Rik	6.4	8	4.2	11	12.4	10.7	2.6	3.1	3.5	4.1	4.6	3.9
ENSMUSG00000041633	Kctd12b	9.2	6.2	7	2.6	4.4	4.7	3.6	6	4.4	3.4	5.7	4.2
ENSMUSG00000034614	Pik3ip1	23.5	19.9	19.2	31.3	47.9	23.7	17.4	16.2	21.9	21.9	23.9	18.9
ENSMUSG00000064030	Wibg	32.9	18.6	29.8	18.9	16.1	13	37.5	22.6	21.9	34	21.7	27.5
ENSMUSG00000002033	Cd3g	4.4	2.4	0.1	13.2	11.5	19.6	3.5	0.4	3.1	0.4	22.6	40.4
ENSMUSG00000042632	Pla2g6	24.9	22.9	24.1	25.6	47.5	41.2	18.1	20.8	17.2	19.6	16.7	16.5
ENSMUSG00000015094	Npdc1	33.3	38.4	45.1	44.1	69.2	52.7	30.9	20.9	33.6	30.7	32.1	31.1
ENSMUSG00000060475	Wtap	49.7	53.8	60.8	45.7	46.9	41.8	37.6	33.7	35.3	27.6	34.8	28.7
ENSMUSG00000031709	Tbc1d9	6.6	10.6	13.1	4.6	7.4	5.6	4.3	6.5	8.2	6.4	11.9	8.1
ENSMUSG00000057895	Zfp105	3.4	2.2	0.7	4.3	5.6	5.2	4.4	3.4	3.2	3.5	5.1	5.1
ENSMUSG00000039018	Mtg1	10.7	9	16.9	7.9	6.5	8.5	23.6	16	16.3	24.4	12.6	15.9
ENSMUSG00000032060	Cryab	149.6	65.5	89.2	48.1	49.4	39.8	170.5	121.8	134.5	174.1	88.5	108
ENSMUSG00000028212	Ccne2	3.1	2.2	3.6	6.5	9.5	3.5	1.3	0.7	0.6	1.4	3.4	2.1
ENSMUSG00000030609	Aen	18.5	28	27.9	13.2	17.6	6.5	16.7	14.2	18.1	17.7	15.9	16
ENSMUSG00000039100	March6	63.2	48.5	51	45.2	30.8	42	80.2	93.2	79.2	80.7	59.8	76.2
ENSMUSG00000001424	Snd1	92.3	71.8	82.7	109.8	138.7	90	214.7	209.4	201	222	191.8	237.8
ENSMUSG00000018861	Fdxr	16.2	5.8	11.2	4.9	4.4	6.2	8.4	9.3	8.8	11	5.6	7.9
ENSMUSG00000025907	Rb1cc1	100.2	85.7	103.2	102.4	126.2	135.4	52.2	60.7	60.6	48	51.7	54.8
ENSMUSG00000033871	Ppargc1b	25.6	24.2	31.6	16.7	7	12.9	14.1	23.8	16.1	17.7	13.8	16.2
ENSMUSG00000028382	Rod1	86	92.4	126	58.8	81.2	77	26.3	42.5	38.7	45.9	58.2	48.7
ENSMUSG00000031723	Txnl4b	3.7	4.8	5.8	5.5	6.9	8.3	6.2	6.3	7.1	6	6	7.1
ENSMUSG00000054690	Emcn	54.8	33.9	43	20.2	36.6	20.1	63.8	52.4	53.1	46.3	43.6	45
ENSMUSG00000021417	Eci2	49.5	50	56.4	46.2	35.4	46	106	71.4	51.7	81.4	46.7	51.5
ENSMUSG00000021759	Ppap2a	43.8	37.5	31	22.4	22	25.7	64.8	66.2	53.8	53.6	52.5	50
ENSMUSG00000022378	Fam49b	25.3	25.7	33.4	13.8	20.4	20.9	11.5	13.5	13.7	9	17.6	14.6
ENSMUSG00000034780	B3galt1	0.8	0.9	1.4	0.6	0.6	0.5	0.4	0.1	0.5	0.1	2.1	1.1
ENSMUSG00000052188	Gm14964	7.3	17.8	14.6	6.8	4.3	4.4	5.4	4.7	3.2	5.3	4.3	9.1
ENSMUSG00000027185	Nat10	48.6	51.9	39.2	19.1	26.2	39.8	16.4	18.4	13.9	24.5	28	22.4
ENSMUSG00000079065	BC005561	20.2	16.4	19.3	20.3	22.4	23.4	2.1	7.2	4	3.3	5.8	4.6
ENSMUSG00000025159	Mms19	42.7	29.5	40.6	27.6	31.6	25.7	9.4	16.3	14.7	15.1	14	12.5
ENSMUSG00000061436	Hipk2	84.9	78.5	77.7	67.8	60.1	75.4	27.8	87.4	76.4	67	70	83.5
ENSMUSG00000025809	Itgb1	141.7	157.9	166.3	123.3	133	138.2	124.2	142.6	124.6	105.2	163	137.9
ENSMUSG00000006728	Cdk4	66	44.8	42.2	74.3	70.6	122.7	63.2	41	43.3	54.1	52.5	40.7
ENSMUSG00000034343	Ube2f	13.9	16.4	13.5	12.6	12	13.2	25.3	14.7	15.8	12.5	15	15.6
ENSMUSG00000039137	Whrn	25.8	14.3	8.6	25.6	34.6	30.6	9.8	15	9.8	15.7	13	12.8
ENSMUSG00000036501	Fam13b	24.7	22.6	27	30.3	31.3	27.1	17.9	15.8	17.9	17	21.1	17.5
ENSMUSG00000019970	Sgk1	115.2	70.7	65.2	31.7	33	51.5	36	44.9	30.4	57.3	37.8	52.6
ENSMUSG00000039187	Fanci	1.1	2	0.9	1.8	2.6	3.5	0.1	0.3	0.1	0	1	0.5
ENSMUSG00000016194	Hsd11b1	60.2	55.8	31.4	37.2	20.4	20.5	73.8	27.1	34.3	35.5	37.5	34
ENSMUSG00000027835	Pdcd10	58.3	54.3	57.7	40.9	37.9	54.7	108.6	62.8	73.4	55.7	47.4	63.2
ENSMUSG00000029633	Gm5578	13	13.5	9.4	22.3	13.9	22.5	19.1	18.3	22.9	17.1	21	17.9
ENSMUSG00000059534	Uqcr10	119.6	76.9	87.4	64.1	38.2	73.5	274.2	135.4	184.3	302.1	144.4	196.6
ENSMUSG00000027957	Slc35a3	42.9	40.7	42.4	64	52.3	46	102.2	65.5	77.6	82.8	41.6	70
ENSMUSG00000060143	Gm10076	24.5	20.1	18.7	3.9	14.6	11.7	9.8	8.5	9.2	10.6	15.2	11.1
ENSMUSG00000022519	Srl	4.4	2.3	1.8	10.6	12.5	4.1	13	19.7	14	7	7.1	5.8
ENSMUSG00000025857	Heatr2	13.1	13.1	14.8	15.1	14.9	18.2	14.3	15.1	14.1	17.8	13.8	14.1
ENSMUSG00000023845	Lnpep	47.6	41	54.2	36	37.2	39.6	23.2	43.8	35.9	30.8	38.4	38.3
ENSMUSG00000034501	1810048J11Rik	3.3	4.3	2.6	1.1	1.7	2.8	2.7	3	3.7	2.5	3.2	3.9
ENSMUSG00000036718	Micall2	4.7	4.1	6.6	10.7	8.9	15.6	2.3	4.7	2.4	3.4	5.6	3.4
ENSMUSG00000001642	Akr1b3	341.6	142.1	75.5	53.4	58.5	38.5	124.2	116.9	76.8	111	91.1	118.8
ENSMUSG00000040528	Gm885	8.8	8.3	6.7	2.7	5.9	3.2	1.8	1.4	0.6	1.2	4.6	2.4
ENSMUSG00000035198	Tubg1	17	25.2	17.5	15.9	6.4	8.8	34.3	22.4	23.5	29.2	16.6	23.1
ENSMUSG00000030269	Mtmr14	39.8	32.4	61.5	27.4	17.9	15	32	22	30.6	40.4	19.7	28.2
ENSMUSG00000017188	Ccdc56	23	31.7	19.3	16.6	16.6	10.1	50.7	31.2	31.8	31.9	22.4	32.1
ENSMUSG00000050103	Agmo	14.5	8	7.5	5.1	2.3	4.8	5.5	9	4.3	4.2	3.1	2.9
ENSMUSG00000039512	Uhrf1bp1	14.1	14.3	20.1	12.1	11.2	10.6	9.8	11.1	14.7	10.7	14.5	15.6
ENSMUSG00000048007	Timm8a1	7.1	6.6	7	5.1	4.7	1.9	16.8	13	14.7	10.2	8.7	10.8
ENSMUSG00000002578	Ikzf4	3.7	1.2	2.9	3.8	5.6	7.1	1.8	3	2.2	4.1	3.6	6.6
ENSMUSG00000072235	Tuba1a	22.1	22.5	20.4	21.3	15.7	16.2	20.8	8.8	14.1	17.8	21.6	23.6
ENSMUSG00000042572	Ube2q1	26.5	24	24.3	26.5	28	32.9	31.8	30	31.9	34.4	27.3	30.6
ENSMUSG00000030409	Dmpk	20.7	20.3	15.1	35.3	57.2	35.7	13.8	11	10	9.8	15.5	16
ENSMUSG00000032609	Klhdc8b	11.7	9.5	5	15.1	23.2	26.3	3.1	5.4	2.7	7.4	6.5	6
ENSMUSG00000079317	Trappc2	12.3	7.5	10.5	5.2	2	5	8.6	6.3	9.1	5.7	5	5.4
ENSMUSG00000086728	2410133F24Rik	3.6	2.4	3.7	3.5	6.5	7.1	1	2.4	0.6	1	1.5	1.1
ENSMUSG00000022763	Aifm3	7	3.8	3.8	16.5	10.5	22.5	28	14	15.5	12.5	5.7	15.6
ENSMUSG00000032278	Paqr5	47.4	41.7	44.3	34.6	31.3	20.4	46.9	47.9	54	51.5	35.7	40.2
ENSMUSG00000031458	2410022L05Rik	2	3.3	2	15.1	4.7	11.4	20.2	14.2	25.4	20	13.7	9.9
ENSMUSG00000057722	Lepr	22.1	9.6	12.3	5.4	8.2	1.3	11.7	7.6	6.4	6.3	18.5	13.7
ENSMUSG00000035778	Ggta1	8	6	7.2	5.1	4.7	4.2	5.4	4.4	3.7	3.6	9.9	5.5
ENSMUSG00000039599	Fam149b	31.6	24.9	22.9	18.8	23.1	14.4	38.6	32	34.8	35.6	26.4	30.3
ENSMUSG00000022552	Sharpin	41.5	50.6	40.2	33.1	36.2	27.9	37.7	25.2	26.1	37.3	28.4	24.9
ENSMUSG00000003380	Rabac1	62.1	47.5	67.6	43.8	43.4	44.2	86.6	48.1	65.4	74.4	47.5	51.1
ENSMUSG00000040808	S100g	278.2	53.6	152.3	46.6	29	23.4	500.8	404.2	417.8	480.8	185.9	268.5
ENSMUSG00000017740	Slc12a5	1.5	7.1	1	5.7	11.8	7.7	1.2	1.1	0.4	0.4	0.5	1
ENSMUSG00000074867	Zfp808	0.5	0.9	1	1.6	3.7	2	0.6	0.5	0.7	0.4	0.6	0.8
ENSMUSG00000033813	Tcea1	28	27.1	28.8	26	18	16.3	52	33.3	39.2	26.8	26.5	31.7
ENSMUSG00000038910	Plcl2	8.5	6.3	6.7	11.6	11.4	11.7	13.1	3.9	4.5	9	8.1	9.8
ENSMUSG00000020922	Lsm12	50.1	50.4	43.4	33.1	28	16.9	28.3	22.2	29	27.8	28.3	28.5
ENSMUSG00000036986	Pml	31.6	35.4	29	26	27.6	18.7	12.1	18.5	14.6	17.9	28.6	15.8
ENSMUSG00000042826	Fgf11	5	2.9	1.3	4.7	7.5	7.1	0.9	1.8	2.8	1.6	4.7	3.4
ENSMUSG00000052253	Zfp622	10.6	12.5	9.4	18.3	12.4	16.3	17.9	13.3	15.4	19.9	16.1	13.2
ENSMUSG00000021737	Psmd6	72.6	79.2	87.9	63.7	71.9	66.7	127.9	69.4	82.1	65	54.2	68.6
ENSMUSG00000024527	Afg3l2	30.5	34.5	34.3	24.3	18.1	30.1	55.4	49.8	50.3	54.7	37.4	47.3
ENSMUSG00000029088	Kcnip4	2	2.2	5.2	5.5	5.5	11.6	0.2	0.3	0	0	1.3	0.2
ENSMUSG00000039308	Ndst2	6.4	6.1	7.4	8.9	8.4	8.5	3.4	6.8	5.8	7.6	6.9	6.2
ENSMUSG00000029499	Pxmp2	20	15.6	18.5	13.6	5.6	12.7	66	36	47.2	64.2	24.1	38.9
ENSMUSG00000091714	Gm17675	22	22.8	22.8	19.5	14.5	16.7	21.8	27.2	24.2	24.1	20.9	26.5
ENSMUSG00000038028	9630033F20Rik	3.3	5.9	3.2	2.3	2.6	2.7	3.3	3.3	5.2	2.8	3.6	4.2
ENSMUSG00000079109	Pms2	15.5	17.8	21.5	8.9	15.5	4.6	4	12	7.7	8.2	8.9	10.1
ENSMUSG00000040282	BC052040	4.2	5.6	5.8	3.8	4.6	3.7	3	2.9	3.3	1.7	3.2	3
ENSMUSG00000030752	Jmjd5	1.7	0.9	0.6	2.9	1.3	5.4	1.7	1.4	1.6	1.5	1.1	3.3
ENSMUSG00000026478	Lamc1	24.8	28	32.2	22.8	23.8	21.2	10.6	25.6	19.9	21.1	39.2	33.7
ENSMUSG00000019194	Scn1b	14.1	21.4	16.7	13.5	8.8	10.7	6.1	11.9	6.4	11.8	15.5	12.8
ENSMUSG00000021629	Slc30a5	26.2	28.1	27.7	21	20.9	18.7	46.8	29.6	30.8	33.5	24.2	23.9
ENSMUSG00000055707	Klhl26	17.7	15.1	12.3	9.8	10.9	11.4	9.9	10.9	10	9.4	12	9.8
ENSMUSG00000038416	Cdc16	35.6	28	36.7	23.3	29.3	25.5	49.2	35.6	32	38.4	32.4	31.8
ENSMUSG00000046404	Yod1	4.5	3.4	2.4	2.4	2	2	1.6	2.5	3	1.3	2.6	2.3
ENSMUSG00000028580	Pum1	42.8	38.7	35.4	41.9	52.1	44.8	23.1	35.1	27.9	33.6	31.2	31.7
ENSMUSG00000010080	Epn3	47.9	30.1	37.1	24	24.3	22.8	25.1	26.8	27.8	29.6	32.1	29.4
ENSMUSG00000041258	Zfp236	15.2	16.3	14.8	17.1	18.7	17.9	6.7	12	8.4	12.8	13.8	11.4
ENSMUSG00000034111	Tmed8	9	14.9	8.1	7.6	6.8	5.8	5	9.7	6.6	8.2	8.1	7.9
ENSMUSG00000032126	Hmbs	16.9	23.1	17.5	16.1	13.5	15.1	41.9	25.9	27.3	36.4	19.4	28.7
ENSMUSG00000020493	Prr11	1	1.7	1	3.2	2	3.3	0	0.3	0.1	0	0.9	0.5
ENSMUSG00000002881	Nab1	31.4	28.9	38.1	26.6	29.2	26	42.6	29.1	50.6	37.5	36.9	40.2
ENSMUSG00000085842	4930448K12Rik	4.4	1.2	0.7	5.2	8.8	13.4	0	0.7	0.6	0	0.3	0.2
ENSMUSG00000049792	Bag5	17.7	17.1	19.9	16.7	13.2	15.8	29.3	23.6	22.6	23.3	21.5	24
ENSMUSG00000029672	Fam3c	22.2	23.5	23.4	9.7	19.1	7.7	11.6	16.5	12.1	12.8	17.4	15.2
ENSMUSG00000027180	Fbxo3	24.6	22.5	22.6	19.5	19.8	16.7	28.5	26.2	21.5	19.7	18.8	20.2
ENSMUSG00000019971	Cep290	6.8	5.3	6.1	6.5	7.6	7.6	4.2	6.6	5.3	4.7	5	6.5
ENSMUSG00000028476	Reck	4.1	4.3	6.4	1.5	3.5	2.8	5.3	5.4	8.4	2.1	6.5	5.4
ENSMUSG00000017386	Traf4	24.8	26.1	26.9	31.2	31.2	35.6	30.9	31.2	36.2	39.2	31.2	32.6
ENSMUSG00000091035	Gm17659	8.3	7.5	5.5	8.7	9.8	8.8	1.8	1.8	1.2	2	5.4	1.8
ENSMUSG00000027878	Notch2	25.1	25.8	27.8	21.2	25.5	19.2	10.2	20.4	21.9	22.8	29.1	26.5
ENSMUSG00000039463	Slc9a8	56.8	46.1	39.2	43.5	28.9	27.4	78.7	86.6	110.1	128.2	42.8	68.9
ENSMUSG00000011877	Git1	23	23.7	44.9	40.4	53.4	57	28	27.1	27.7	35.2	28.8	29.5
ENSMUSG00000036246	Gmip	43.6	22.2	43.1	48.3	65.2	55.6	11.9	18.2	14.9	10	17.7	20.4
ENSMUSG00000084033	Gm14447	6.1	8.4	5.1	11.3	14.5	11.7	0.8	1.6	1.1	3.5	2.9	3.9
ENSMUSG00000030888	Rrp8	21.3	28.2	13.8	6.7	16.1	10.5	13	9	18.9	10.7	17	11.4
ENSMUSG00000029394	Cdk2ap1	42	33.3	48.1	35.4	29.9	29.5	80.4	45.4	48.4	54.5	57.6	47.7
ENSMUSG00000070644	Etnk2	2.5	5.1	3.6	5.5	5.6	8.2	10.4	3	4.4	4.4	2.9	3.5
ENSMUSG00000028345	Tex10	9.6	15.6	15.3	16.4	21	19.3	4.8	8.4	5.6	3.4	6.2	10.5
ENSMUSG00000005124	Wisp1	3.8	3.7	2.3	4.2	13.6	7.7	1.6	2	1.5	1.1	5.1	2.4
ENSMUSG00000040121	Rep15	1.6	5.1	1.5	3.9	7.3	5.9	0	0.8	0	0.8	0.4	1.1
ENSMUSG00000022425	Enpp2	54.6	56.8	55	43.9	24.3	39.2	153.3	134.8	138.1	127.4	70.1	107.1
ENSMUSG00000022843	Clcn2	9.8	12.8	7.1	14.7	14.5	19.9	11.6	11.4	9.4	12.8	7	14.4
ENSMUSG00000073753	Gm10571	3.4	4.2	3.4	2.1	1	1.6	0	0.4	0.2	0.2	0.2	0
ENSMUSG00000033111	3830406C13Rik	19.3	17.2	17.6	9.8	11.9	16	19.7	17.4	17.5	9.2	14	12.5
ENSMUSG00000034312	Iqsec1	74.4	78.9	48	43	54	30.1	49.6	121	123.1	182.2	88.5	136.8
ENSMUSG00000055897	Ppp4r1l-ps	31.8	23.9	17.5	17.3	17.6	14	7.5	8.1	3.1	3.7	5.4	6.8
ENSMUSG00000035342	Lzts2	27.6	32.5	23.8	30.3	37.9	46.8	16.4	23.7	20.7	30.3	25.9	23
ENSMUSG00000084915	C230037L18Rik	1.5	1.2	8.2	7.7	6.4	18.3	0.4	2.2	3.6	1.2	1.2	1.8
ENSMUSG00000038312	Edem2	14	21.1	18.7	13.6	14	11.3	21.1	12.5	16.3	20.2	13.8	15
ENSMUSG00000024414	Mrpl27	41	45.8	25.8	29.2	18.3	16.4	82.3	49.2	61.5	60.2	39.1	45
ENSMUSG00000014907	Naf1	11.2	10.5	11	9.4	6.3	9.3	10.7	11.8	9.4	9.4	8.4	10.5
ENSMUSG00000053552	Ebf4	1.1	1.5	2.2	2.8	4.3	2	0.6	0.8	0.8	0.6	2.8	1.2
ENSMUSG00000070283	Ndufaf3	21.2	11.5	20.9	9.7	9.9	10.7	30.9	21.2	22.9	30.3	18.2	26.2
ENSMUSG00000026887	Mrrf	25.3	12.5	16.2	29.6	24.4	25.7	47.8	26.9	35.1	27.5	17.3	36.4
ENSMUSG00000019998	Stx7	74.8	57.3	52.2	45	50.8	37	74.3	66.6	71.9	57.7	51	56.9
ENSMUSG00000092078	Gm17439	1.6	4	1.6	6.6	2.8	7.7	0.2	1.4	0	0.4	0.6	0.4
ENSMUSG00000031996	Aplp2	233.5	215	201.9	199.9	153.1	150	253	303.1	323.2	304	270.4	278
ENSMUSG00000024613	Tcof1	9.9	11.4	17.7	17.5	16.5	22.7	7.6	9.9	11.6	16.2	15.1	15.9
ENSMUSG00000036061	Smug1	7	5.4	5.3	3.3	5.3	3.9	6.3	4.8	4.2	4.7	5.8	5.6
ENSMUSG00000079465	Col4a3	78.5	50	54.1	28.9	27.2	30.8	32	47.1	68.4	62.4	40.6	54.6
ENSMUSG00000026069	Il1rl1	0.5	0.4	1.2	3.6	1.4	1	0.1	0.1	0.6	0	1.9	1.4
ENSMUSG00000028617	Lrrc42	36.4	29	39.2	27	24.9	31	46.1	27	21.6	23.4	21.2	24.3
ENSMUSG00000055370	Gm9968	12.1	12.4	8.4	18.2	15.7	22.9	0.7	3.5	0.9	0.7	2	3.5
ENSMUSG00000060121	Sip1	4.3	9.6	5.3	4.2	3.2	3.5	5.7	7.1	5	7.6	4.1	6
ENSMUSG00000067825	Pex26	10.5	12.5	9.9	16.8	23.7	11.7	11.1	13.5	10.2	14.8	11.5	11.7
ENSMUSG00000026687	Aldh9a1	70.2	47.8	51.3	49.1	24.5	33.2	257.2	157.9	177.2	199.4	89.4	126.3
ENSMUSG00000024841	Eif1ad	8.8	12.5	12.4	14.4	14.2	13.5	20.5	13.6	15.3	18.5	15.5	16.1
ENSMUSG00000019854	Reps1	24.6	30.7	37.2	44.1	52.6	35.2	21.7	27.1	19.4	24.8	25.6	20.4
ENSMUSG00000074682	Zcchc3	5.2	4.9	3.8	4.3	3	2.5	3.5	6.2	4.8	6.8	5.2	5.5
ENSMUSG00000030839	Sergef	10.9	21.9	14.2	20.6	29.8	29.8	26.4	15.4	13	20.8	14.6	22.3
ENSMUSG00000030291	Med21	20.8	23.9	20.5	30.1	33.6	22.3	52.4	28.4	32.6	22.9	21.8	18.9
ENSMUSG00000028411	Aptx	12.5	6.7	9.3	14.5	12.2	13.8	11.1	8.1	9.7	8.2	8.9	7.1
ENSMUSG00000022568	Scrib	36	38.5	26	18.2	24.5	25.3	16.6	26.2	18.9	28.3	24.8	22.2
ENSMUSG00000037993	Dhx38	10	14.3	10.5	10.4	7.7	7.7	9.4	13	13.6	15.2	12.9	14.5
ENSMUSG00000022809	Nr1i2	4.2	6	4.7	6.9	8.1	10	6.3	7.7	6.6	7	4.3	8.1
ENSMUSG00000074657	Kif5a	1.6	1.4	1.6	0.5	0.8	1.3	0.4	0.5	0.2	0.2	0.7	1
ENSMUSG00000030271	Ogg1	6.8	19	10.3	6.8	5.2	1.7	7.2	7.7	8	6.3	8.7	4.4
ENSMUSG00000029822	Osbpl3	51.6	67.4	80.6	102.6	120.9	88.1	63.3	59.2	52.5	50.2	47.7	55.5
ENSMUSG00000025656	Arhgef9	5.2	5.7	3.8	6.2	6.8	6.2	3.6	5	3.6	3.1	3.5	5.8
ENSMUSG00000032657	Fam189b	3.8	3.8	4.9	6.1	7.1	4.4	3.7	3.4	1.1	3.3	1.8	1.7
ENSMUSG00000091093	Gm17302	12.3	26.8	18.3	10.3	9.7	11.7	13.6	14.6	18.3	10.6	14	11.6
ENSMUSG00000025289	Prdx4	7.7	10.1	12	17.2	12.6	17	22.4	12.8	15.2	17	13.3	15.9
ENSMUSG00000043683	Fem1a	16.7	17	14.4	12.2	9.8	14	17.4	16	17.3	21.5	16.7	17.4
ENSMUSG00000022108	Itm2b	346.8	253.9	263.2	247.7	200.6	228.5	743.3	495.8	563.6	548.6	383.4	431.5
ENSMUSG00000087480	Gm15910	1.8	0.7	0.4	3.4	4.2	1.7	0.3	0.2	0.4	0.1	0.3	0.5
ENSMUSG00000053985	Zfp14	1.9	8.1	2.8	10.9	7.8	9	3.7	2.5	2.2	3.6	2.2	2.9
ENSMUSG00000019917	Sept10	20.4	20.8	22	15.9	15.2	20	26	19.2	19.5	15.1	23	25.9
ENSMUSG00000023074	Mospd1	11.8	16.8	16.4	9.8	11.1	4.5	13.4	8.9	13.6	11.5	9.2	9.2
ENSMUSG00000039328	Rnf122	4.4	3.6	3.2	2.3	2.4	0.7	1.6	1.4	1.2	1.4	2.2	1.7
ENSMUSG00000066441	Rdh11	8.4	12.5	14.1	7.8	6.9	9.5	16.7	14.3	14.8	16.1	13.8	11.9
ENSMUSG00000065979	Cpped1	42.8	42	41.2	51.7	43.3	63.6	69.2	40.4	48.7	52.3	39.7	41.3
ENSMUSG00000061666	Gdpd1	2.9	2.8	2.9	3.6	5.5	3.3	0.8	0.7	0.8	1.4	2	2.4
ENSMUSG00000035314	Gdpd5	3	3.6	2.2	6.9	12.6	7.7	2.3	4.8	4.3	4.4	6.7	4.8
ENSMUSG00000024360	Etf1	47.3	32	49.6	31.2	25.2	26.4	40.4	38.1	38.7	36	35.5	36.7
ENSMUSG00000038070	Cntln	5.9	5.7	6	7	8.1	8.6	2.4	3.9	2.7	3.2	4.7	4
ENSMUSG00000040824	Snrpd2	51.5	56	62.8	79.2	67.4	81.6	147.4	75.2	106.7	121.5	70.8	86.8
ENSMUSG00000027291	Vps39	15.7	36.8	25.4	14.5	16.4	13.5	10.2	11.9	18.7	12.3	13.1	18.5
ENSMUSG00000058407	Txndc9	41.6	49	51.7	67.2	51.5	57.9	76.2	50.2	44.7	57.4	43.6	45.8
ENSMUSG00000090430	Snhg4	6.4	6.3	7.6	2.4	3	4.9	2.6	6.1	2.7	2.8	2.7	2.5
ENSMUSG00000084345	Rpl17-ps4	11.6	9.4	11.5	7.3	10.2	5.5	16.2	8.2	9.6	6.3	8.3	7.9
ENSMUSG00000079523	Tmsb10	22.4	36.2	41.6	42	57.7	75.7	9.1	4.7	9.2	7	26.1	19.7
ENSMUSG00000000605	Clcn4-2	37.1	29.2	30.9	28.5	22.3	23.6	50.5	37.1	38.5	47.6	31.3	37
ENSMUSG00000003531	Dgcr6	40.3	24.4	28.4	41.2	40.8	39.9	92.7	46.8	71.4	83.4	31.2	58.9
ENSMUSG00000033220	Rac2	1.8	1.4	2.6	3.8	6.2	6.7	0.4	0.6	0.3	0.7	6.3	5.9
ENSMUSG00000027272	Ubr1	28.7	29.6	15.8	17	14.4	16.2	8.8	25.9	17.8	10.6	15.5	17.7
ENSMUSG00000014426	Map3k4	13.2	14.9	14.3	15.6	16.1	14.6	9	14.3	15.9	15.7	13.5	13
ENSMUSG00000035007	Rundc1	11.6	11.4	13.4	9	10.2	10.2	14.6	15.2	14.7	17.3	12.3	12.6
ENSMUSG00000026956	Uap1l1	57.6	31.1	34.2	45.5	99.2	134.3	30.4	57.5	53.1	73.6	49.6	87.1
ENSMUSG00000054256	Msi1	1.7	4.4	7.8	10.7	12.2	32.4	0.9	0.8	7.7	1.1	6	3.1
ENSMUSG00000074886	Grk6	15.9	16	21.2	22.9	21.2	20.4	15.2	16.3	18.2	18.6	20.9	19.7
ENSMUSG00000050854	Tmem125	15.2	11.2	8.8	10.3	4.4	2.8	19	14.3	12.4	16.4	6.7	10.2
ENSMUSG00000024871	Doc2g	5.2	6.4	7.9	11.5	13.8	6.8	0	1.2	1.8	2.5	1.4	1.2
ENSMUSG00000051316	Taf7	16.2	10.6	8	17.3	17.2	24.7	15.3	12.2	16.5	10.9	14.1	10
ENSMUSG00000028568	Btf3l4	47.5	89	76.9	41.1	41.6	41.2	55.1	49.4	57.3	53.7	40.6	42
ENSMUSG00000005686	Ampd3	80.8	68.9	67.1	49.6	42.7	20.5	22.6	23.1	25.9	20.2	30.9	23.6
ENSMUSG00000019437	Tlcd1	21.8	20.6	12.1	13.3	11.6	8.2	21	14	17.5	15	11.7	16
ENSMUSG00000020963	Tshr	2.1	1	3.6	1.1	0.4	0.6	0.7	2.2	2.1	1.3	0.8	0.9
ENSMUSG00000009216	Fam163b	0.9	0.7	0.9	2	2.7	0.9	0.1	0.3	0.1	0	0.1	0.3
ENSMUSG00000031429	Psmd10	11.1	9.8	13	12	16.5	17.4	31.1	15.1	16.3	17.7	15	11.8
ENSMUSG00000023873	1700010I14Rik	2.7	2.9	2.6	1	2	1.7	1	1.1	0	0	0.7	0.6
ENSMUSG00000033327	Tnxb	4.9	3.2	4.1	3.6	2	2.6	2.4	4.8	3.4	4.9	7.8	6.5
ENSMUSG00000037926	Ssh2	33.8	37.3	32.1	17.4	22.3	25.1	7.4	14	10.6	13	18	15.4
ENSMUSG00000071253	Slc25a16	30	30.3	29.4	29	20.9	20.1	62	49.8	53	49.1	27.3	44.4
ENSMUSG00000030091	Nup210	13.4	17.1	11.7	42.5	22.4	53.1	9.5	11	13.7	9.4	11.4	20.5
ENSMUSG00000038975	Rabggtb	32	27	34.4	15	23.7	27.3	25.3	24.3	25.1	27.7	25.1	24.7
ENSMUSG00000027774	Gfm1	44.1	36.5	37.3	36.4	33	26.7	127.9	79.3	101.7	80.8	62.4	76.9
ENSMUSG00000030493	C230052I12Rik	7.7	6.1	3.7	1.6	3.8	3.7	7.7	5.3	8.7	5.2	7.2	6.8
ENSMUSG00000028789	Adc	17	11.3	14.5	22.6	20.4	18.5	7.3	13.4	13.6	14.8	12.1	16
ENSMUSG00000032547	Ryk	26.4	25.1	28.7	31.7	28.5	30.7	39	29.9	27	29.9	28.4	21.9
ENSMUSG00000025823	Pdia4	51.4	56.9	52.7	48.5	48.1	51.8	113.2	81.2	84.3	94.9	77.6	80.7
ENSMUSG00000006019	Dhx34	6.3	11.6	6.7	10.8	11.8	18.6	7.7	7.2	9	13.1	6.8	9.5
ENSMUSG00000044709	Gemin7	16.9	12.8	19	18	29.5	28.3	42	18.3	30.5	24.7	16.5	18.3
ENSMUSG00000008730	Hipk1	64.3	69.7	107.7	52.8	61.9	44.4	50.4	64.1	72.7	61.7	53.7	64.5
ENSMUSG00000041688	Amot	14.5	21.6	28.9	28.4	39	46	27.1	22.6	20.9	28.9	27.6	26.3
ENSMUSG00000048191	Muc6	1.2	2.2	1.3	2.4	2.8	2.9	0	0.4	0	0	0.3	0.3
ENSMUSG00000021076	Actr10	5.9	6.9	7.1	4.9	5.8	3.7	13.4	9.9	11.9	9	8.4	8.2
ENSMUSG00000030316	1500001M20Rik	30	24.8	31.3	34.6	32.1	37.2	15.5	19.8	13.8	15.6	13.5	21.3
ENSMUSG00000033004	Mycbp2	34.4	33.6	36.3	31.5	33.7	33.2	10.6	25.2	16.4	17.4	26.9	25.9
ENSMUSG00000034206	Polq	0.7	1.4	1.5	2.9	2	2	0.2	0.3	0.4	0.1	0.6	0.4
ENSMUSG00000048930	Tada3	13.4	28.4	18.3	9.7	11.1	12.7	28	24.8	22.4	20.6	17.1	25.4
ENSMUSG00000026027	Stradb	11.6	13.2	16.4	18.2	20.2	23.8	28	30.3	24.3	26.3	15.2	20.4
ENSMUSG00000019326	Aoc3	3	0.5	0.6	1.9	6	3.4	0.3	1.9	1	2.4	3.5	2.2
ENSMUSG00000034574	Daam1	17.5	15.7	17.3	20.6	18.4	18	18	18.1	17.6	15.2	15	16.5
ENSMUSG00000038965	Ube2l3	66.2	82.7	70.6	69.8	45.1	43.6	124.1	101.2	107.8	70.1	72.4	82.6
ENSMUSG00000000552	Zfp385a	5.4	8.7	5.9	9.3	11.2	10.2	3.2	2.9	4.2	2.7	6.5	4.6
ENSMUSG00000019877	Serinc1	168.9	190	164.1	146.1	122.5	165.8	231.6	207.9	196.9	181.1	152.9	186.7
ENSMUSG00000002043	Trappc6a	8.5	15	6.1	18.2	15.8	21.7	23.2	12.6	16.7	24.1	12.2	18.7
ENSMUSG00000023050	Map3k12	15.8	14	11.8	25.9	14.6	22.6	6.2	8.1	7.4	10.4	12.7	8.6
ENSMUSG00000032300	1700017B05Rik	10.3	14.2	16.6	21.5	22.9	15.3	7	6.3	5.1	8.2	12.1	9.6
ENSMUSG00000017485	Top2b	58.7	43	51.9	37.1	39.6	26.9	20.7	37.8	31.5	22	28.5	28.9
ENSMUSG00000037149	Ddx1	35.1	32.5	39.9	34.4	23.4	27.6	57.5	55.8	47.6	47.2	42.2	45.8
ENSMUSG00000032381	Fam96a	35.4	40.4	36.2	45.1	44.4	38.1	108.9	59.1	74.8	63.2	46.9	51.8
ENSMUSG00000039210	Gpatch2	21.2	24.8	23.2	27.8	27.7	23.6	12.7	14.4	14.5	13.9	15.2	12.8
ENSMUSG00000024236	Svil	51.9	50.2	55.4	55.8	65.2	67.2	25.4	39.9	39.6	46.9	51.7	50.3
ENSMUSG00000056598	Lrrc48	2.9	2.3	0.7	4.3	5.7	3.7	2.4	3	1.6	2.3	1.8	5
ENSMUSG00000020220	Vps13d	61.2	70.4	66.6	71.4	69.5	75.8	40.7	76.1	54.3	80.4	55.3	82.8
ENSMUSG00000058446	Znrf2	54.6	64.2	62	58.4	44.9	48.7	126.2	92.1	89.1	72	61.3	65
ENSMUSG00000031508	Ankrd10	20.5	18.2	21.7	20.3	33.5	28.8	9.5	10.3	8.2	9.6	14.9	11.7
ENSMUSG00000044906	4930503L19Rik	1.8	1.9	4.1	4.1	7	10.2	1.7	0.6	0.6	1.3	1.9	1.3
ENSMUSG00000001240	Ramp2	15	22.4	23.6	24.1	30.6	38.9	26.6	20.3	20.3	27	23.3	21.9
ENSMUSG00000053684	BC048403	4.7	5.6	7	3.7	1.6	4	4.1	5.6	3.9	3.8	3.7	4.4
ENSMUSG00000028992	Nmnat1	6.6	7.4	7.1	16.6	6.8	15.6	30.5	14.5	17.4	16.8	11	13.9
ENSMUSG00000033578	Tmem35	3.6	7.1	4.3	2.7	0.8	2.7	3.8	5.9	5.7	6.3	5.4	5.4
ENSMUSG00000034040	Wbscr17	2.2	1.3	1.8	0.6	1.6	0.3	0	0.5	0.2	0.1	1.6	1.3
ENSMUSG00000020482	Ccdc117	12.6	9	10.1	12.1	12.5	14.2	12.9	12.8	14.4	13.9	14.9	16.2
ENSMUSG00000060743	H3f3a	161.7	169.2	188.1	154.7	151.3	163.6	346.9	215.1	259.7	223.4	225.5	220.7
ENSMUSG00000031527	Eri1	5.7	3.4	4.3	6.3	5.4	5.9	2.5	3.4	3.3	2.9	3.8	4.1
ENSMUSG00000033904	6330503K22Rik	9.8	8.9	8	13	10.4	9.6	3.7	5.2	4.8	4.4	6	5.3
ENSMUSG00000027210	Meis2	49.4	54.3	72	36.1	45.1	49.8	44.4	24.4	30.5	41.4	45.8	41.1
ENSMUSG00000050373	Snx21	17.1	14.4	15.3	13.9	12.3	7.7	13.3	12.9	11.7	14.4	13.4	11.8
ENSMUSG00000015950	Ncf1	11.8	10.6	18.5	5.6	10.4	8.4	1.4	1	1	1	10	3.8
ENSMUSG00000029781	Fkbp9	27.6	19.5	24	32.8	29.7	30.3	42.7	43.7	42.2	46.8	42.5	38.3
ENSMUSG00000032688	Malt1	9.8	9.7	12.5	14.9	16.3	14.2	10	10.3	8.3	7	9.3	9.3
ENSMUSG00000030717	Nupr1	68.9	25.3	37	14.6	17.8	17.8	26.6	32.6	25.9	39.9	48.3	32.2
ENSMUSG00000026869	Psmd5	28.6	25.3	25.8	20	16.8	24.3	50.9	26.8	26.5	24.6	21.3	16.1
ENSMUSG00000059439	Bcas3	39.5	24.5	27.7	37	40.1	41.1	22	31.5	23.2	30.3	26.1	25.7
ENSMUSG00000051735	Rinl	3.3	5.3	4.1	3.5	2.2	1.8	2.1	2.2	1.1	1.4	3.4	2.6
ENSMUSG00000019817	Plagl1	22.7	15.5	17.8	24.8	26.1	40.2	4.8	18.3	10	13.3	13.5	12.5
ENSMUSG00000010054	Tusc2	18.6	17.9	18.4	24.4	19.9	19.3	63.7	36	39.6	39.9	29	33.5
ENSMUSG00000020790	Ankfy1	44.5	36.8	40.1	35.8	34.5	37.6	24.7	27.8	26.5	28	28.5	26.3
ENSMUSG00000024142	Mlst8	6.3	4.5	6.6	7.7	7	7.5	5.1	4.4	3.8	5.5	5.7	5.2
ENSMUSG00000025413	Ttc4	31.6	31.4	34	38.5	38.2	62.4	32.4	17.3	22.2	20.8	16.8	20.4
ENSMUSG00000024220	Zfp523	72.9	26.2	28.3	19.3	15	9.8	11.2	14.4	13.9	19	32.8	15
ENSMUSG00000001802	Lrp3	3	7.3	6.4	13	14.2	17.5	9.5	11	11	17.5	10	11.8
ENSMUSG00000002103	Acp2	20.7	28	28.5	16.4	17.6	18	17.7	16.2	19.4	21.2	23.1	26.9
ENSMUSG00000036636	Clcn7	14	34.1	24.8	38	32.6	45.1	40.5	34.5	30.8	41.2	25.9	44
ENSMUSG00000091138	E530011L22Rik	2.1	3.4	2	3.9	5.6	3.9	0.6	0.8	0.9	1.3	1.6	0.5
ENSMUSG00000082829	Gm15780	1.7	5.4	1.6	4.1	5.8	6.3	0	0.4	0.4	0	0.8	0
ENSMUSG00000026185	Igfbp5	174.6	116.8	42.6	48.4	39.3	40.6	118.8	170.2	160.5	187.6	176	168.6
ENSMUSG00000032078	Zfp259	20.9	22.2	30.5	27.3	34.4	47.5	44.1	31.1	36.6	39.7	27.4	29.8
ENSMUSG00000066438	3830431G21Rik	34	15.1	11.1	9.5	9.4	7	5.5	13.2	13.3	19.8	7.7	20.4
ENSMUSG00000067780	Pi15	1.5	0.9	3.5	0.7	0.4	1.1	0.1	0.8	0.1	0.2	0.9	0.6
ENSMUSG00000005483	Dnajb1	13.3	12.8	11.9	16.2	21.2	13.7	23.8	14.6	18.5	20	14.8	16.8
ENSMUSG00000043019	Edem3	25.7	24.5	25.2	23.7	17.7	17.1	25.3	28.8	29.5	28.2	26.8	23.7
ENSMUSG00000003824	Syce2	5	2.7	3.2	10.8	8.7	6.3	2.9	1.2	4	2	3.8	2.5
ENSMUSG00000027371	Fahd2a	33.8	48.4	50.8	22.1	30.7	38.8	137.9	52.5	85.8	106.6	31.7	51.7
ENSMUSG00000022404	Slc25a17	48.1	42.6	39.9	40.6	26.7	33.6	113.2	93.9	104.2	83.8	57.3	77.9
ENSMUSG00000050953	Gja1	14.4	7.2	11	3.5	9.2	1.6	10.7	14	8.8	10.7	15.6	10.6
ENSMUSG00000073534	Gm10532	3	1.9	1.2	3.7	2.8	3.4	1.3	1.6	1.7	2.5	1.8	1.9
ENSMUSG00000074876	Spata5l1	8.8	6.1	11	2.9	4.4	7.1	5.3	4.2	3.2	6.5	3.3	4.7
ENSMUSG00000022668	Gtpbp8	12.1	10.8	6.9	13.6	18.6	24.3	10	11.2	12.3	8.4	11.9	10.8
ENSMUSG00000020832	Eral1	12.6	9.3	8.6	15.1	13.5	30.3	21.2	15.2	17.2	20.4	14.5	16.1
ENSMUSG00000087138	Gm15545	6	5.7	15	13.6	25.4	13.2	11.5	3.5	6.6	4.3	6.8	7.1
ENSMUSG00000022270	Fam134b	38.5	45.4	55	34.8	23.5	39.2	86.3	97.8	99.6	78.4	51.1	70.9
ENSMUSG00000024411	Aqp4	77.9	15.7	22.7	7.5	11.6	2.4	45.3	41.1	51.3	28.3	33.3	29.3
ENSMUSG00000075376	Rc3h2	23.1	17.3	23.4	23.8	37.1	26.5	10.5	15.9	14.1	11.6	16.4	13.7
ENSMUSG00000021240	Abcd4	13.9	9.6	10	16.4	12	18.3	15.7	19.8	18.3	20.2	10.2	15.7
ENSMUSG00000047821	Trim16	15.5	11.9	16.5	3.1	9.3	8.3	7.9	7.5	8.9	7.5	17.8	10.2
ENSMUSG00000076435	Acsf2	22.4	13.8	20.8	10.6	9.9	15.4	9.6	19.2	14.6	21.4	20.3	26.5
ENSMUSG00000040813	Tex264	27	25.2	29.6	20.6	17.6	26.6	60.1	38.8	46.6	50.3	34.4	39
ENSMUSG00000026062	Slc9a2	14.1	13.6	9.3	7.8	5.8	9.4	15.9	23.5	30.2	25.4	15.1	21
ENSMUSG00000024560	Cxxc1	20.6	20.1	23.3	22.2	28.4	25.4	29.3	19.3	22.5	29.8	27.6	23.3
ENSMUSG00000057967	Fgf18	2.8	4.5	1.4	4.5	5.2	5.2	3.3	2.1	0.4	1.1	2.3	1
ENSMUSG00000004562	Arhgef40	10.7	15.9	16.1	18.2	21	20.3	6.1	8.3	6.5	9.1	15.6	10.1
ENSMUSG00000018446	C1qbp	55.4	61.4	49.7	54.3	35.5	40.6	153.6	90	114.2	124.2	65.3	83.5
ENSMUSG00000051007	Pddc1	28.2	21.2	20	13.5	14.8	10.3	15.4	12.8	13.1	16.7	13.8	13.7
ENSMUSG00000021135	Slc10a1	1.8	1.5	0.9	3.4	2.1	1.7	0.8	0.2	0.2	0.7	0.2	0.9
ENSMUSG00000089984	Fbxo24	0.6	1.4	1.2	2.1	1.5	2.4	0	0.6	0.2	0.7	0.6	0.5
ENSMUSG00000015090	Ptgds	8.4	13.6	18.7	16.8	55.4	71	8.2	8.5	11	13.1	21	31.3
ENSMUSG00000002833	Hdgfrp2	12.1	12.6	13.1	19.3	15.3	18.4	16.7	18.4	16.8	25.6	18	20.9
ENSMUSG00000022136	Dnajc3	31.7	26.6	30.9	25.7	24.2	23.8	52.3	52.2	54	49.5	37.5	43.8
ENSMUSG00000022361	Zhx1	35.1	21.1	23.3	31.8	35.3	38.7	34	31.4	34.5	40.5	31.7	29.7
ENSMUSG00000046441	Ftsjd1	4.1	3.6	5.5	3.9	3	2.8	4.2	3.5	4	2.7	3.1	3.4
ENSMUSG00000026176	Ctdsp1	68.9	70.1	51.2	37.9	54.8	49.6	68.6	67.5	59.6	76.4	65.5	72
ENSMUSG00000030157	Clec2d	86.1	106.6	97	100.1	140.9	126.4	41.5	30.5	30.5	52.2	56.6	46.7
ENSMUSG00000024462	Gabbr1	40.1	39.9	44.4	53.7	41.5	56.9	12.3	11.8	9.7	20	11	13.6
ENSMUSG00000071632	2510002D24Rik	23.9	21.9	24.8	25.7	25.4	25.9	51.2	23.5	25.9	31.4	19.7	29.3
ENSMUSG00000067219	Nipal1	9.1	6.1	8.9	4.1	4	1.8	1.5	2.8	3	1.4	5.5	4.8
ENSMUSG00000047213	Ythdf3	39	34.5	38.4	29.5	28.1	33.5	34.4	29.5	29.7	28.8	25.8	25.3
ENSMUSG00000021228	Acot3	19.8	12.8	9.8	11.3	7.1	7.1	15.1	33.7	36.4	38.1	13.7	21.6
ENSMUSG00000047832	Cdca4	3.4	4.6	7.2	11.1	14.8	19	5.1	8.4	9.7	7.5	12.6	3.8
ENSMUSG00000005803	Sqrdl	26.2	23.4	20.1	19.5	15	12	73	44.2	52	51	27.4	42.5
ENSMUSG00000048677	Tpcn2	3.8	3.1	5.4	8.4	4.6	6.1	1.6	2.7	2.5	1.2	2.9	1.9
ENSMUSG00000021432	Slc35b3	10.8	14	12.9	5.4	10.8	5.4	10	5	6.2	6.1	7.6	4.6
ENSMUSG00000019039	Dalrd3	19.4	24.9	15.1	24.7	25.5	27.5	44.5	28.7	28.6	33.9	18.2	23.5
ENSMUSG00000043085	Tmem82	6.7	8	14.8	19	11.2	24.5	20.4	11.9	10.6	12.9	6.9	10.3
ENSMUSG00000059142	Zfp945	12.4	7.4	16.1	21.7	15.4	28.5	6.4	11.3	9.9	5.2	13.8	11
ENSMUSG00000074466	Gm15417	3	5.5	3.3	6.3	5.9	5.6	3.4	2.5	5.4	3.6	2.8	2.9
ENSMUSG00000036257	Pnpla8	22.2	23.4	34.4	22.2	18	17.1	46.8	40.8	43.3	33.9	28.7	33.8
ENSMUSG00000071660	Ttc9c	24.2	26.7	17.8	30.3	25.2	37.7	19.5	19.8	29.1	16.7	15.7	18.6
ENSMUSG00000041852	Tcf20	72.4	57.9	69	58.2	59.6	55.2	55.7	80.7	77.8	76.1	62.2	77.5
ENSMUSG00000073684	2610002J02Rik	15.4	12.6	8.6	18.5	19.2	14.6	22.3	15.6	22.4	34.2	16.6	19.9
ENSMUSG00000031059	Ndufb11	61.7	39.1	52.6	43	36.3	22.8	162	120.8	148.1	139	79.7	107.2
ENSMUSG00000039646	Vasn	18.1	20.9	17.7	21	21.2	29.7	8.1	14	10	15.2	15.6	12.4
ENSMUSG00000027430	Dtd1	20.1	10	14.1	11.4	7.4	8.1	21.8	16.1	13.5	24.5	11.4	12
ENSMUSG00000040374	Pxmp3	11.4	7.7	10.5	7.1	8.7	5.1	18.4	11.3	12.5	14.8	11.8	12
ENSMUSG00000025607	Copg2	17.7	20	30.4	20.1	11.6	12.8	21.5	23.1	24.4	21.3	20.5	21.6
ENSMUSG00000028830	AU040320	50.3	49	65.4	78.2	64.6	88.3	64.7	73.1	72.7	67.3	53.4	74
ENSMUSG00000028412	Slc44a1	54.6	43.1	46.1	37.7	37.2	34.2	39	45.7	40.8	40.9	49.2	44.5
ENSMUSG00000047854	Stx19	1.9	1.6	2.3	2.1	2.8	4.5	0	0.6	0	0.1	0.3	0.3
ENSMUSG00000024070	Prkd3	25.2	24.7	21.8	29.7	31.3	25.4	33	18.1	18.3	14.6	20.9	16.4
ENSMUSG00000006360	Crip1	50.7	37.8	32.6	38	21.8	17.6	38.3	33.4	37.3	40.2	51.6	32.8
ENSMUSG00000075592	Nynrin	6.9	7.2	4.2	8	8.5	8.8	2.2	6.1	5.6	6.2	5.7	6.4
ENSMUSG00000050148	Ubqln2	12.9	13.1	15	15.1	17.9	19.1	12.9	17.7	17.8	19.8	16.6	20.6
ENSMUSG00000000088	Cox5a	77.9	59.6	75.1	55.1	40.1	64.8	191.6	127.6	156.4	119.3	79.6	99.4
ENSMUSG00000029185	Fam114a1	8.8	4.5	11.5	9.7	24.8	29.1	6.9	5.3	8.4	5.8	15.5	6.5
ENSMUSG00000091877	Gm17699	3.1	1.2	3.4	4.5	3.6	5.1	0.2	0.4	0.1	0.3	1	0.4
ENSMUSG00000026584	Scyl3	8.8	13.5	26.3	24.5	25.8	28.2	16.9	13.6	19.8	18.8	15.8	25.6
ENSMUSG00000056492	Gpr116	35.5	18.2	27.1	13.1	18.8	12	17.5	30.2	27.2	26.8	31.7	31.2
ENSMUSG00000018932	Map2k3	23.2	30.9	22.3	20.4	20.9	12.9	22.9	21.6	23.5	28.3	19	19.7
ENSMUSG00000040482	Dom3z	17	28.3	10	38.7	27.7	42.3	25.9	22.5	15.6	16.6	13	17.7
ENSMUSG00000029196	Tada2b	16.4	17.7	17.3	24.6	17.9	24.9	23.1	25.8	24.2	23.6	19.4	26.8
ENSMUSG00000028654	Mycl1	10.2	4.1	8	1.5	2.8	4.8	1	4.7	1.4	1.4	3.6	6.2
ENSMUSG00000039005	Tlr4	6.5	33.9	12.5	3.1	4.5	1.8	2.1	4.8	2.3	1.7	5.3	2.7
ENSMUSG00000013878	Rnf170	16.3	16.4	13.2	10.9	14.6	10.8	8.1	11.2	15.2	10	11.4	8.4
ENSMUSG00000055725	Paqr3	12	13.5	11.9	11.8	7.8	7.1	8.9	9.9	8.1	10.5	9.1	11.6
ENSMUSG00000078779	Zfp59	7.3	6.3	4.7	5.1	3.3	4	3.4	2.8	3	2.1	3	3.6
ENSMUSG00000036158	Prickle1	5.8	3.1	5	8.4	10.2	6.1	4.5	5.7	7.4	7.6	8.4	7.1
ENSMUSG00000026817	Ak1	45.5	31.3	38.9	18.2	36.4	15.4	58.5	44	73.3	46.7	60.1	61.9
ENSMUSG00000040124	Gorab	6.5	5.3	6.9	4.7	2.5	5.1	9	7	5.3	7.9	6.5	4.2
ENSMUSG00000075256	Cerkl	7.8	5.1	2.9	12.2	9.2	6.9	1	1.5	1.3	1.1	3.6	3.1
ENSMUSG00000022992	2310037I24Rik	26.7	22.9	20.5	21.8	17.4	17.9	20.4	18.5	18.7	24	18.6	21.1
ENSMUSG00000000804	Usp32	50.5	75.3	46.3	42.4	37.4	45.9	38.2	61.2	44.1	44.4	39.3	57.4
ENSMUSG00000024002	Brd4	44.7	52.4	66.5	74.6	64.5	69.4	22	35.3	39.2	42	43.4	38.9
ENSMUSG00000029472	Anapc5	58.8	64.5	62.6	65.7	64.8	71.4	76.3	63.2	63.9	74.5	56.2	65.9
ENSMUSG00000032044	Rpusd4	3.8	2.5	1.5	5.7	4.1	6.9	5.1	3	2.4	4.5	1.8	3.2
ENSMUSG00000063130	Calml3	24.2	6.6	6.9	3.1	4.7	1.9	2.8	8.5	4.2	4.3	6.3	13
ENSMUSG00000030045	Mrpl19	7.7	4.2	4.6	10.6	9.8	9.7	25.8	14.2	15.1	21.8	13.8	17.2
ENSMUSG00000074656	Eif2s2	31.2	28.1	45.8	26.2	21.8	23.3	38.4	26	26.5	24.8	26	20.1
ENSMUSG00000030276	Ttll3	5.1	8.5	5.3	15	14.5	9.5	2.6	1.4	2.1	4.3	3.9	3
ENSMUSG00000019837	Gtf3c6	23.8	33.9	20.6	22.4	15.7	16.9	28.8	27.6	23.4	16	20.2	20.7
ENSMUSG00000005198	Polr2a	80.3	94.4	62.6	46.8	51.9	42.6	32.6	68.6	64.4	64.7	68.5	74.6
ENSMUSG00000045790	Ccdc149	1.7	8.5	1.7	7.7	6.2	10	2	3.5	1.9	1.4	2.5	2.1
ENSMUSG00000031148	Gpkow	17.8	20.2	24.4	13.9	16.9	16.1	28.5	23	25.5	28.6	18.3	17.8
ENSMUSG00000066037	Hnrnpr	68.7	42.1	39.5	29.1	23.3	38.8	33.2	39.5	31.3	35.9	38.1	34.9
ENSMUSG00000029084	Cd38	2.7	3.6	8.7	1.7	1	3.4	4.4	5.8	4.2	3.9	5.6	4.6
ENSMUSG00000056770	Setd3	81.3	73.9	51.5	58.9	50	44.5	144.3	103.5	110.8	109.6	70.6	110.4
ENSMUSG00000000149	Gna12	40.5	48.7	30.2	52.5	60.4	58.8	56.4	77.5	54.3	78.2	49.4	64.2
ENSMUSG00000085031	Gm16982	2.1	2.5	3.5	5.8	3	3.9	1.1	1.1	1.2	1	1.3	1
ENSMUSG00000011752	Pgam1	98.1	79.2	83.1	81.7	68.7	67.7	286.9	220.4	262.6	256.9	153.4	197.3
ENSMUSG00000019471	Cdc37	34.8	27.9	30.4	38.3	44.1	34.5	76.8	55	57.6	70.7	48.5	58.2
ENSMUSG00000061411	8430427H17Rik	4.5	8.3	10.4	19.6	13.2	25.8	5.9	8.2	12.9	8.8	9.2	8.7
ENSMUSG00000001128	Cfp	14.2	22.4	17.7	9.2	12.2	16.3	1.6	1.4	1.5	0.5	13	7.3
ENSMUSG00000006335	Tfpt	9.6	11.2	12.7	6	1.6	8.8	10.2	10.1	8.9	16.5	13.4	14.1
ENSMUSG00000005505	Kbtbd4	14.2	14.9	11.4	17.4	15.7	14.7	22.2	15.3	21.2	20.9	14.2	16.6
ENSMUSG00000038302	Lace1	12.4	9.9	5.8	13.6	12	15.5	26.1	21.3	36.3	25.9	16.6	22.7
ENSMUSG00000054509	Parp4	26.7	22.4	27.1	20.5	22.6	23.4	7.4	18.8	13.5	12.4	17.6	17.7
ENSMUSG00000045482	Trrap	50.7	61.5	59.4	68.4	87.9	67.8	16.9	32.7	28.7	35.1	40.3	35.7
ENSMUSG00000039294	BC017643	19.7	17.4	17.7	24.9	19.4	22.7	15.4	12.1	13.8	15.3	17.4	11.5
ENSMUSG00000025791	Pgm2	23.9	25.1	23	21	14.1	21.3	43.1	31.4	39.8	49.7	24.7	39
ENSMUSG00000027809	Etfdh	52.7	60.4	67.6	53.2	36.3	45.4	132.8	104.2	97.6	97.8	64.4	85.3
ENSMUSG00000050668	Ccdc75	4.1	4.2	6.4	5.3	10.6	7.3	6.2	5	5.5	6.9	5.4	6.8
ENSMUSG00000029063	Nadk	44.4	57.6	71.6	40	41.9	43.2	97.8	57.8	65	83.5	55.7	58.5
ENSMUSG00000052305	Hbb-b1	44	10.6	13.4	10.6	7.9	6.4	270.4	87.1	157	135.2	39.3	72.2
ENSMUSG00000025422	Agap2	0.7	1.5	1.1	2.9	1.9	3.1	0.4	0.3	0.2	0.7	2.6	1.3
ENSMUSG00000029832	Nfe2l3	12.1	10	10.7	8	7.1	4.9	1	1.3	1.3	2.4	6.1	3.4
ENSMUSG00000078670	Fam174b	28.2	12.3	24.8	12.6	9.4	10.5	19.6	18.7	23.1	18.7	21.2	21.9
ENSMUSG00000001739	Cldn15	7.5	18.4	5.7	4.2	5.3	4.3	9.3	10.5	5.1	9.4	9.1	7.5
ENSMUSG00000009731	Kcnd1	2.1	3.6	2.2	1.5	0.3	1.4	0.1	0.5	0.1	0.1	1.5	0.5
ENSMUSG00000026207	Speg	12.4	12.6	4	12.9	19.1	25.8	4.7	4.8	4.9	7.5	8.4	8.8
ENSMUSG00000052533	Nup188	8.8	12.2	11.5	11.1	19.5	18.9	5.6	6	6.8	9.9	11.8	8.4
ENSMUSG00000034751	Mast4	23	33.1	30.9	36.3	32.5	43.1	5.9	11.7	11.2	9	15.3	13.6
ENSMUSG00000031487	Brf2	8.3	5.1	8.2	9.8	13.5	9.9	11.5	10.9	7.2	11.1	8.7	11.9
ENSMUSG00000026496	Parp1	21.3	22.9	21.9	23.6	27.8	23.4	22.8	25.8	30.8	34.8	29.2	31.8
ENSMUSG00000031958	Ldhd	110.6	94.8	93.4	97.3	53.5	70.1	618.9	159.6	160.6	219.1	109.2	169
ENSMUSG00000006050	Sra1	45.4	32.9	32.1	24.6	30.3	30.5	98	53.5	61.9	63.8	36.9	47.7
ENSMUSG00000004270	Lpcat3	58.6	72.3	62	35.2	63.4	20.4	71.1	62	55.8	53.4	55.8	54.8
ENSMUSG00000002980	Bcam	174.3	145.8	121.1	98.3	129.5	80.2	81.5	75.8	85.7	92.4	119	102.6
ENSMUSG00000048490	Nrip1	43	43.9	34.2	44.5	50.7	45.7	18.2	27.3	21.7	26	34.7	29.5
ENSMUSG00000030397	Mark4	24.8	31.2	30.8	34.4	36.4	33.5	21.3	24.2	25.4	30.1	22.7	22.9
ENSMUSG00000024251	Thada	16.4	12.6	12	15.5	17.4	27.4	6.2	7.6	6.5	7.2	8.7	10.1
ENSMUSG00000056106	Gm9990	2.6	3.2	1.3	1.6	0.8	1.2	0.4	1	0.2	0.2	0.9	0
ENSMUSG00000040620	Dhx33	15.8	18.3	34.2	50.2	38.4	25.6	14.6	14.2	16.5	11	18.3	20.5
ENSMUSG00000064032	Gm10143	2.1	0.7	1.6	2.3	2.4	2.4	1	1.9	1.1	1.2	1.9	1.8
ENSMUSG00000020349	Ppp2ca	21.9	34.5	55.1	23.4	19.3	17.9	37.9	31.2	28	27.6	27.1	24.3
ENSMUSG00000056737	Capg	63.4	97.3	64.2	50	59.5	36.9	23.5	45.3	69.8	76.8	55.2	50.5
ENSMUSG00000026360	Rgs2	17.5	19.3	45.4	12.5	9.9	16.2	12.9	11.8	13.3	11.1	13.1	16.4
ENSMUSG00000032350	Gclc	53.6	47.3	58.7	44.5	26.4	34.5	93.8	100.6	100.7	117.6	50.7	53.1
ENSMUSG00000048769	H1f0	72.3	73.2	62.1	50	44.7	65.6	218.2	171.8	165.3	199	100.8	141.5
ENSMUSG00000005893	Nr2c2	35	26.8	35.9	29.7	25.8	24.3	22	27.7	22.1	24.6	28.6	27.4
ENSMUSG00000034480	Diap2	30.8	30	26.6	26.4	27	23.4	9.4	18.4	15.9	11.3	21.4	16.8
ENSMUSG00000001999	Blvra	39	28.3	59.7	30	26.9	24.2	70.1	56.7	64.8	58.3	30	39
ENSMUSG00000041215	Yeats2	11	10.4	16	16.4	17.6	14.5	7.9	8.2	8.3	8.1	9.1	8.3
ENSMUSG00000027692	Tnik	3	2.8	3.6	5.7	6.1	9.3	1.1	0.7	0.8	4.1	7.1	3.8
ENSMUSG00000020400	Tnip1	20.8	32.4	42	63.9	82.6	68.3	27.6	29.5	27.1	30	34	35.3
ENSMUSG00000086429	Gt(ROSA)26Sor	17.4	9.3	26.5	7.5	9	4.7	9.1	4.3	7.5	4.2	3.2	3.6
ENSMUSG00000019726	Lyst	13.9	15.3	12.7	15.1	16.6	19	3.4	7.3	5.3	6	10.2	6.9
ENSMUSG00000033439	Ccdc76	7.2	6.2	12.7	16.8	11.1	12	4.3	4.7	5.3	2	4.4	4.5
ENSMUSG00000019948	Actr6	8.2	9.4	5.7	2.6	1.9	4.7	10.6	6.7	7.6	6.8	5.2	5.8
ENSMUSG00000006818	Sod2	40.4	29.2	29.9	28.7	20.2	24.2	88	76	87.5	69.7	47.2	59.1
ENSMUSG00000057286	St6galnac2	74.3	99	78.1	130.9	111.4	96.4	51.4	42.4	38.9	44.9	27.7	34
ENSMUSG00000034463	Scara3	2	1.9	1.5	2.4	5.9	2.2	0.3	0.6	0.3	0.2	2.5	0.8
ENSMUSG00000026826	Nr4a2	2.3	2.2	5.9	1.2	0.7	1.1	0.2	0.6	0.4	0.3	1.1	1
ENSMUSG00000093677	RP23-102L5.1.1	3.8	1.6	1.9	1.2	1.1	1.8	0.5	0.7	0.3	0.8	1.3	1.2
ENSMUSG00000057234	Mettl15	6.6	5.6	3.6	2.3	4.3	3.5	12.5	8.3	11.6	8.2	9.6	7.5
ENSMUSG00000002741	Ykt6	19.2	25.2	28.1	18	20.2	10.1	29.8	28.2	30.7	26.7	25.3	25.9
ENSMUSG00000048232	Fbxo10	7.4	8	6.3	18.2	8.2	10.2	13.8	12.2	7.7	12.7	10.7	8.9
ENSMUSG00000020718	Polg2	15.4	9.5	5.8	7.2	2.7	3.9	8	6.1	6.7	7.1	4.5	5.5
ENSMUSG00000025058	5430427O19Rik	0.7	0.6	0.3	0.7	2.9	1.3	0.2	0.2	0.3	0.1	1.1	0.4
ENSMUSG00000048445	Ccdc57	6.3	7.6	3.5	11.7	8.1	8.3	2.3	3.6	2.5	3.5	3.3	1.8
ENSMUSG00000035051	Dhx57	12.8	14.6	11.1	14.8	14.5	21.9	5.3	6.7	6.2	6	8.4	7.8
ENSMUSG00000039715	Wdr34	18.2	13.8	13.4	24	23.2	38.4	25	14.7	14.3	27.1	9.8	13.6
ENSMUSG00000074647	Fam83c	0.7	1.6	1	0.8	0.4	0.6	0	0	0.2	0	0	0.1
ENSMUSG00000033434	Gtpbp6	15.6	19.2	22.6	34.6	47.2	69.6	19.5	16.4	14.7	13.9	17.9	17.3
ENSMUSG00000024327	Slc39a7	77.9	62	78.1	67.2	58	49.4	95.3	72.4	76.9	109.9	81.7	79.9
ENSMUSG00000027165	B230118H07Rik	15.8	11	13.1	22.7	23.2	21.8	27	22.5	18.4	26.3	12.2	20.9
ENSMUSG00000036478	Btg1	27.7	23.7	40.7	20.7	22.3	15.8	17.6	15.9	19.2	17.5	23.6	21.5
ENSMUSG00000024948	Map4k2	53.6	45.9	52.3	60.9	93.9	58.7	47.9	38.8	54.7	57.9	47.1	52.9
ENSMUSG00000025235	Bbs4	8	7.8	7.9	6.6	7.5	6.1	11.7	12.2	9.6	11	8.5	9.4
ENSMUSG00000025962	Fastkd2	17.3	26.5	11.4	20.7	31.4	50.3	34.4	17.5	20.2	19.1	10.9	19.1
ENSMUSG00000023830	Igf2r	37.1	56	58.5	29.3	34.1	28.8	28.5	49.4	42.8	41.3	37.6	43.7
ENSMUSG00000031327	Chic1	10.4	13.3	13.2	5.6	7.9	8.5	7.9	9.7	9.6	7.1	7.3	10.4
ENSMUSG00000072704	2700089E24Rik	41	36.9	33.5	27.6	31.7	31.7	67.8	52.9	56.7	46.6	42.6	46
ENSMUSG00000024997	Prdx3	38.6	37.7	44.8	26	20.4	38.5	107.4	70.4	72.5	76.5	45.5	62
ENSMUSG00000028712	Cyp4a31	34.1	34.5	43.2	23	6	23.9	51.4	53.4	45.8	64.5	19.8	31
ENSMUSG00000005907	Pex1	26	37.1	21.9	26.1	16.7	12.5	26.1	21.7	23	17.7	14.1	22.4
ENSMUSG00000024073	Birc6	44.9	39.4	42.7	38.5	37.7	38.9	23.3	45.9	38.4	35.1	35.3	40
ENSMUSG00000068290	Ddrgk1	66	56	43.7	75.6	77.6	58.9	147.5	102.6	109.8	115.8	61.3	90.1
ENSMUSG00000068130	Zfp442	2.8	2.2	4.1	4.6	7.3	3.9	2.3	2.7	1.8	1.6	2	2.3
ENSMUSG00000019087	Atp6ap1	71.7	54.4	90.3	77.2	108.2	128.7	117.3	104.1	100.3	116.5	89.1	104.4
ENSMUSG00000042348	Arl15	25.1	17.4	26.4	30.5	33	25.5	17.4	19	20.3	16.1	22.4	15.5
ENSMUSG00000024304	Cdh2	6.7	5.8	8.9	6.4	3.3	4.4	3.1	2.6	4.4	4.5	3.9	4.3
ENSMUSG00000019478	Rab4a	7.1	18.1	7.9	16	19.9	22.4	34.4	22.1	18.9	28.9	16.3	20.7
ENSMUSG00000002015	Bcap31	100	109.9	85.7	92	66.5	75.4	179	124.9	126.8	129.6	95.1	102.3
ENSMUSG00000029771	Irf5	12.7	14.6	17.1	24	24	16.1	18	12.2	14.9	15.1	15.3	18
ENSMUSG00000048379	Socs4	21.6	19.5	30.5	17.7	17.2	16.2	15.7	14.9	16.3	15.4	18.5	16.1
ENSMUSG00000031370	Zrsr2	21.1	14	55.8	58.2	53.7	61.3	12.3	28	24.8	25.8	28.6	28.3
ENSMUSG00000038368	BC057079	23.1	10.9	11.9	29.3	30.5	18.6	9.7	11.8	5.6	11	7.1	15.9
ENSMUSG00000030956	Fam53b	19.3	23.2	15.2	43.2	39	18.7	11.4	19.8	13.4	17.7	20.6	19.3
ENSMUSG00000021893	Capn7	37.6	35.4	33.6	29.8	25.5	26	29.2	29.5	26.7	23.7	25.7	23.3
ENSMUSG00000040720	1110037F02Rik	15.3	17.3	18.1	17.4	19.8	19.4	13.5	14.5	14.4	13	14.9	13.4
ENSMUSG00000043090	Zfp866	27.1	24.5	25.7	21.7	25.6	18.9	11.3	15	13.1	9.4	16.2	16.4
ENSMUSG00000025591	1810029B16Rik	6.4	4.8	13.4	3.4	5.6	3.8	5.8	2.4	5.7	4.2	3.3	2.1
ENSMUSG00000046062	Ppp1r15b	32.6	28.7	27.1	25.8	26.9	25.6	31.9	34.8	33.8	35.1	31.2	29.1
ENSMUSG00000060261	Gtf2i	91.2	85.8	85.2	86.2	126.6	134.5	90.8	93.2	103.5	104.5	95.1	87
ENSMUSG00000064043	Trerf1	6.9	5.6	5.4	6.3	8.1	7.1	1.8	3.1	2.8	2.5	7.1	4.3
ENSMUSG00000047423	AI837181	7.5	6.1	8.3	10	11	17.8	14	10.5	10.9	11.3	12.7	9.1
ENSMUSG00000050989	Sepn1	5	9.4	5.7	9.6	18.9	11	3.4	2.7	4.9	4.6	12.3	7.3
ENSMUSG00000024975	Pdcd4	40.2	27.6	25.9	24.6	17.2	8.8	18.6	24.2	29.6	17.7	33.4	24.2
ENSMUSG00000030201	Lrp6	50.1	39.5	50.8	32.4	31.4	39.7	29.1	53.3	42.3	50.3	47.2	42.4
ENSMUSG00000033792	Atp7a	25.4	18.2	28	15.6	21.2	17	12.7	21	18.6	17.4	18.6	19.2
ENSMUSG00000040565	Btaf1	15.3	19.4	19	15.3	16.1	15.5	9.9	12.9	11.8	9.6	12.3	11.1
ENSMUSG00000067851	Arfgef1	78.4	74.2	80.9	68.8	62.7	55.2	44.6	62.9	59.7	41.8	50.2	54
ENSMUSG00000022744	Cldn25	26.6	35.9	42	22.8	14	21	47.1	35.4	26.9	27.3	23.8	31.9
ENSMUSG00000005142	Man2b1	25.2	27.7	27.8	21.2	24.2	24.2	40.1	34.2	30.9	44.4	30.9	32.6
ENSMUSG00000031665	Sall1	21.9	25	20.2	31.1	27.7	35.7	15.1	29.1	26.2	33.9	21.7	23.5
ENSMUSG00000027931	Npr1	31.3	25.2	27.2	16.9	12.1	13.7	16.5	22.6	17.1	23.3	16.9	27
ENSMUSG00000034303	Ccdc15	1.5	2.4	1.1	1.9	4	2.9	0.7	1.8	0.9	1	1.5	1.5
ENSMUSG00000006542	Prkag3	0.6	2	1.4	3.4	2.1	3.4	3.9	1.2	1.3	1.4	0.4	0.7
ENSMUSG00000050912	Tmem123	50.5	46	57.6	31.1	45.5	30.6	34.3	34.4	42.6	24.8	47.6	37.5
ENSMUSG00000064128	Cenpj	3.9	3.4	3.3	5.8	4.2	7.4	1.8	2.8	2.5	1.3	2.8	3.4
ENSMUSG00000036617	Etl4	47.5	33.9	39.4	42.6	83.7	63.8	13.7	30.5	25.1	31	47	37.6
ENSMUSG00000039089	L3mbtl3	5.3	7.5	5.4	7.5	9.6	8.1	2.2	4.7	4.7	6.1	6.1	6.3
ENSMUSG00000028528	Dnajc6	8.3	8.3	4.1	5.8	2.7	3.4	13.1	23	22.9	23	8.6	18.2
ENSMUSG00000028894	Inpp5b	44.3	48.5	48.4	27.6	40.5	36.7	56.4	36.7	38.9	37.7	23.7	37.1
ENSMUSG00000020532	Acaca	10.1	9.7	9.7	10.3	14.2	13.4	8.2	17.6	16.1	16	12.4	15.2
ENSMUSG00000025035	Arl3	9.7	22.1	17.3	32.9	27.4	18.4	34.7	30.9	24.6	37.8	19.2	25.3
ENSMUSG00000005881	Ergic3	83.3	46.3	94.5	50.4	52.4	44.7	171.9	97.3	98.7	117.8	82.5	88.4
ENSMUSG00000022265	Ank	16.9	16.6	8	9.9	8.4	5.1	5.8	10.6	9.7	10.3	22.2	11.4
ENSMUSG00000090117	Gm16541	14.4	7.8	9.7	18.2	11.3	27.4	7.4	5.1	8.3	9.5	4.7	2.4
ENSMUSG00000031605	Klhl2	16.4	18	16.1	11.9	10.4	3.4	24.3	17.6	22.3	20	18.1	17.2
ENSMUSG00000020941	Map3k14	17.3	20.6	20.4	21.7	27.1	22.2	8.5	6.4	8.6	7.8	10.4	8.7
ENSMUSG00000046605	B3gntl1	3.8	4.6	4.2	6.9	6.6	8.7	5.3	4.1	3.3	4.1	4.1	3.3
ENSMUSG00000032580	Rbm5	58.9	52.8	52.3	57.8	60.4	57.4	17.3	24.2	28	23.4	33.9	23
ENSMUSG00000048174	Tmem81	2.4	2.6	4	3.5	5.7	4.6	1.6	1.8	1.3	1.1	0.9	2
ENSMUSG00000028284	Map3k7	22.6	22.2	24	24	29.4	35	20.1	27.8	37	28.6	19.3	18.8
ENSMUSG00000026860	Sh3glb2	52.6	37.7	31.2	62.7	43.7	75.9	50.7	29.7	29.8	41.1	33.6	36.6
ENSMUSG00000027775	Mfsd1	53.1	51.2	44.2	48.3	40.1	41.7	80.3	75.8	76.3	58.5	50.6	58
ENSMUSG00000002981	Clptm1	41.1	35.8	33.5	34	28	33.2	84.7	57.6	63.9	69.5	41.6	55
ENSMUSG00000024078	Ttc27	7.6	10.8	8.9	8.3	6.7	7.2	10.5	6.8	6.5	7.1	7.7	6.7
ENSMUSG00000037339	Fam53a	24.8	21	27.4	22.2	11.2	5.2	46.9	19.2	16.1	37.2	19	18.3
ENSMUSG00000020647	Ncoa1	18.5	18.2	16.7	14.1	15.6	13.5	12.5	20.2	19.8	20.1	18.3	18.1
ENSMUSG00000034361	Cpne2	18.1	31.2	16.6	18.7	12.1	12.3	5.3	8.7	8.6	9	16.4	9.6
ENSMUSG00000052419	2610001J05Rik	25	22.7	38.5	23.6	18	19	29.3	26.1	29.3	21.7	20.9	19.4
ENSMUSG00000024130	Abca3	101.1	103	116.3	99	80.4	95.6	112.9	157	141.2	153	99.5	131.9
ENSMUSG00000090958	Lrrc32	8.3	10.1	17	7.1	7.3	8.5	6.2	7.3	5.8	9.5	13.7	9.4
ENSMUSG00000087313	Dleu2	39.1	60.4	51.7	67	71.2	84.4	6	10.8	7	5.9	7.6	9.1
ENSMUSG00000038007	Acer2	35.8	9.1	21.8	7.4	11.8	6.1	7.2	14.6	11.2	8.6	17.1	11.3
ENSMUSG00000030465	Psd3	33.6	54.8	45.6	46.2	76.3	67.9	4.7	9.5	7.6	6.7	16.2	11.6
ENSMUSG00000047675	Rps8	293.5	284.1	364	252.2	282	259	518.1	303.3	388.5	503.9	304.1	331.6
ENSMUSG00000035236	Scai	8.3	6.9	5.1	10.5	8.3	23.1	4.3	5.2	3.3	1.6	5.2	4.3
ENSMUSG00000020329	Polrmt	16.5	22.6	14	22.5	28.8	19.8	25	22	24.8	32.9	19.1	24.7
ENSMUSG00000017707	Serinc3	359.5	226.4	284.9	219	217.7	203.8	260	230.5	218.8	208.3	250.1	243.7
ENSMUSG00000029713	Gnb2	178.6	183.7	143.9	126.3	97.6	134.2	164	150.5	156.2	171.7	144.2	125.7
ENSMUSG00000029363	Rfc5	11	14.3	11.9	23.2	15.5	17.5	12.7	13.5	13.5	12.4	9.9	13.3
ENSMUSG00000039824	Myl6b	1.5	2.4	1.5	4.6	5.2	11.2	19.4	15.5	13.8	9.5	8	11.9
ENSMUSG00000068874	Selenbp1	52.2	52.3	48.1	43.1	18.3	34.7	228.6	103.6	171	234.6	76.4	122.5
ENSMUSG00000061904	Slc25a3	222.9	224.2	170.3	156.7	141.7	186.9	383.5	347.2	350.4	323.8	224.5	266.9
ENSMUSG00000050890	Pdik1l	16.9	25.7	18.5	14.3	11.9	5.9	11.8	9	15.6	12.6	11.5	10.5
ENSMUSG00000053825	Ppfia2	0.2	0.7	0.2	0.8	1.3	0.4	0	0.2	0.1	0.1	0.1	0.3
ENSMUSG00000035960	Apex1	2.6	17.1	5.2	14.8	20.9	19.9	13.8	14.6	7.1	12.8	16.1	12.9
ENSMUSG00000027739	Rab33b	10.5	8.9	10.4	11.3	10.4	11.2	11	11.9	11	9.7	11.2	10.9
ENSMUSG00000029655	N4bp2l2	38.6	33.4	28.5	36.2	45.4	47.8	28.9	22.8	25.6	16.9	18.9	30
ENSMUSG00000031333	Abcb7	19.4	14.2	15.8	26.9	16.8	21.7	78.7	54.1	40.9	37.4	30.2	47.1
ENSMUSG00000040331	Nsmce4a	74.2	43	57	49.9	40.3	27.6	90.7	64.2	66.4	60.8	58.7	57.9
ENSMUSG00000023206	Il15ra	22.4	23.7	29.5	28.5	46.1	35.4	19.9	24.7	15.1	16.3	25	25.5
ENSMUSG00000020079	Supv3l1	9.7	17.7	11.7	9.7	9.4	8.1	30.5	20.2	23.8	21.5	12.8	18.7
ENSMUSG00000042784	Muc1	101.8	45.6	36.3	27	34.3	6.9	13.1	16.7	17.1	16	36.1	27.7
ENSMUSG00000045665	Mfsd5	16.9	19.6	16.6	16.6	14.1	10.7	22.3	14.1	16.7	21.8	14.8	16
ENSMUSG00000068270	Shroom4	21.7	25.9	27.6	29.9	28.9	26.8	13.3	33.8	33.1	33.3	24.9	29.9
ENSMUSG00000017686	Rhot1	29.3	30.4	24.8	21.9	25.2	26.2	41.4	31.1	28.6	28.9	22.7	26.1
ENSMUSG00000035133	Arhgap5	58.1	46.3	61.9	44.1	37.7	35.7	51.9	57	61	43.3	43.6	45.9
ENSMUSG00000029333	Rasgef1b	24.2	14.1	10.3	9.8	8.5	9.2	12.9	9.5	9.1	11.6	13.2	9.7
ENSMUSG00000031253	Srpx2	9.5	4.8	4.1	2.6	4.9	1.1	4.5	2.3	4.7	3.5	6.9	3.5
ENSMUSG00000032412	Atp1b3	87.4	44.7	52.3	40.1	39.3	32.5	73.4	58.1	62.4	57.8	59.6	58
ENSMUSG00000006216	Clcnkb	100.1	37.3	68.9	37.3	35.7	33.7	40.5	58.7	52.4	67.4	49.6	50.2
ENSMUSG00000026925	Inpp5e	25.5	30.5	16.2	34.3	35.3	31.6	18.3	19.8	14.7	21.6	19.1	17.8
ENSMUSG00000002550	Uck1	17.5	12.6	22.1	25.9	38.8	25.3	48.1	34.5	40.3	48.1	26.5	36.1
ENSMUSG00000059327	Eda	0.8	1.7	0.8	1.9	2.2	2.6	0.4	0.7	1.4	2.3	1.3	2.8
ENSMUSG00000024603	Dctn4	21.7	31.3	27.2	31.1	31.9	31.6	23	23.6	21.7	18.3	19.7	18
ENSMUSG00000049538	Adamts16	5.7	11.1	6.1	12.3	37.1	18.7	0.3	1.1	0.7	0.6	4.6	2.1
ENSMUSG00000018378	Cuedc1	14	8.9	9.2	21.7	14.9	11.7	6.7	12.7	12.8	11.6	15.6	8.5
ENSMUSG00000020741	1300001I01Rik	74.3	63.5	76.1	69	56.5	56.9	135.4	117	128.2	155.8	81.7	118.9
ENSMUSG00000026126	Ptpn18	16.3	11.8	12.9	9.9	12.7	6.8	10.1	8	12.1	9.9	13	11.9
ENSMUSG00000059723	Hoxa3	0.7	2.7	2.6	6.5	2.3	6.2	0.2	0.5	0.2	0	2	1
ENSMUSG00000043079	Synpo	28.2	40.9	40.9	42.1	44.6	56.3	17.5	27.5	23	25.2	53.3	34
ENSMUSG00000040667	Nup88	36.1	48.6	62.7	30.2	31	43.5	34	31.3	37	25.3	22	27.1
ENSMUSG00000031934	Panx1	4.1	2.4	1.5	5.6	8.8	7.1	0.8	2.8	1.2	1.4	3.5	1.9
ENSMUSG00000044393	Dsg2	22.3	26.3	36.4	22.1	12.9	15.7	14.6	19.8	23.5	19	17.7	22.1
ENSMUSG00000079469	Pigb	13.7	13.2	11.7	15.2	15.4	13	11.7	14.4	14.4	14.2	12.5	11
ENSMUSG00000027201	Myef2	15.4	16.7	15.1	22.9	17.1	16.7	7	7.1	5.8	3.9	13.2	7.4
ENSMUSG00000029686	Cul1	36.3	46.3	50.9	49.8	70.8	52.2	53.9	43.3	42.9	51	37.8	46.2
ENSMUSG00000033126	Ybey	2	1.4	2.6	1.4	1.4	0.5	1.9	2	2.6	3.1	1.4	2.2
ENSMUSG00000028467	Gba2	10.9	15.8	11.8	13.6	18.3	19.8	5.9	7.1	6.2	9.3	9.7	8
ENSMUSG00000002205	Vrk3	39.4	32.2	37	46.8	39.8	78.3	66.8	43.4	53.7	44.2	35.9	43.1
ENSMUSG00000026563	Tada1	15.3	30.3	15.9	15.3	11.9	12.5	15.5	16.7	10	15.6	13.9	13.2
ENSMUSG00000079615	Hspa14	0.5	1.1	1.6	2.4	1.9	2.3	0.1	0.3	0.2	0.3	0.4	0.3
ENSMUSG00000087687	2900053A13Rik	34.4	29.1	26.5	23.2	28.5	24.2	43	33.1	35.2	38.6	23	40.5
ENSMUSG00000063888	Rpl7l1	23.9	22.8	25.5	26.9	27.4	38.3	50.1	17.2	27.6	35	27.9	37.5
ENSMUSG00000042854	Trp53rk	1.2	2.4	1.7	4.3	7.1	1.7	0.5	1.2	1	1	1.2	0.6
ENSMUSG00000027164	Traf6	13.7	10.6	16.8	11	10.9	6.4	15.8	12	11.5	14.4	12.3	9.8
ENSMUSG00000031918	Mtmr2	37.8	25.9	35.3	24.2	27.6	13	54.3	32.3	33.7	23.6	26.3	32.6
ENSMUSG00000039686	Zer1	32	27.1	24.6	23.4	16.4	19.5	15.2	19.1	19.7	21.6	17.7	18
ENSMUSG00000062510	Nsl1	0.5	0.7	1.8	2.5	3.3	5.5	0.1	0.6	0.4	0.1	1.4	1.5
ENSMUSG00000073393	B230354K17Rik	9.4	11.3	7.6	10.5	14.7	11.1	7.5	6.9	7.1	6.4	7.3	8.1
ENSMUSG00000037916	Ndufv1	186.9	155.9	112.3	126.3	84	94.3	414.8	258.3	316.3	325.7	165.8	243.5
ENSMUSG00000030930	Chst15	17.4	13.7	23.7	14.4	13.4	11.5	10.9	18.6	14.7	16	21	18
ENSMUSG00000013622	0610007C21Rik	47.7	35	23.3	21	18.4	29.1	88.7	54.3	51.5	70.7	38.1	48.4
ENSMUSG00000042460	C1galt1	24.9	28.8	30.5	34.9	29.2	38.8	65.2	45.6	42.7	36.4	31.7	39
ENSMUSG00000009555	Cdk9	51.3	41	41.8	48.2	57.4	58.6	40.8	41.6	40.3	45.5	37.5	35.5
ENSMUSG00000027597	Ahcy	16.5	26.4	20.5	20.9	10.6	12.1	135.9	61.7	82.4	111.7	31	53.4
ENSMUSG00000005547	Cyp2a5	65.9	61.8	64.9	37.9	21.2	42.9	193.6	145.9	69.2	97.5	19.5	60.8
ENSMUSG00000052414	Atf7	24.1	17.5	28.2	28.8	34.1	27.4	9.3	16.5	14.7	15.3	18.6	16.7
ENSMUSG00000032796	Lama1	5.8	7.2	5.8	10.1	8.4	8.9	4.1	7.5	6	4.7	6.4	8
ENSMUSG00000038515	Grtp1	18.4	25.5	13.9	28.1	26.6	29.5	81.3	43.1	44.1	50	25.6	36.1
ENSMUSG00000054006	D630008O14Rik	5.8	7.1	2.9	1.8	3.4	1.7	1.2	2.9	3.5	3.1	3.8	3.2
ENSMUSG00000004035	Gstm7	15.4	10	6.3	3.1	3.4	7.9	15.1	12.7	21.9	20	8.3	14.4
ENSMUSG00000030223	Ptpro	1.8	2.6	2.4	3.1	4.2	6.9	3.7	10.9	7.2	7.1	12.1	9.6
ENSMUSG00000020284	1810043G02Rik	11.1	21.3	6.1	23.8	29.6	24.3	36.9	25.1	27.4	42.1	17.7	23.6
ENSMUSG00000026411	Tmem9	25.2	17.2	14.7	9	18	9.1	40	29.6	32.3	38.6	21	26
ENSMUSG00000039164	Naif1	2.3	3.2	3	5.3	3.3	3.2	2.7	4.3	3.2	3.6	3.1	3.5
ENSMUSG00000062169	Cnih4	41.1	52.8	88.7	46.1	25.6	38.6	64.4	33.7	45.2	30.7	26.6	37.8
ENSMUSG00000029432	Gbas	38.8	31.6	29.3	26.1	25.9	27.4	57.2	47.3	75.9	47.3	46.2	51.9
ENSMUSG00000020946	Gosr2	41.2	52.4	50.6	31.9	48.9	32.5	47.1	60.2	55.3	63.8	50.5	49
ENSMUSG00000041930	BC057022	4.4	3	2.1	2	2.5	0.9	2.2	5.6	5.1	6.1	5.4	6.4
ENSMUSG00000020331	Hcn2	1.7	0.7	0.9	2.2	2.9	2.5	1.4	1.9	1.9	1.7	1.4	1.5
ENSMUSG00000020228	Helb	14.6	12.4	16.3	17.3	16	16.3	10.4	14.2	10.2	12.2	10.2	11.8
ENSMUSG00000006651	Aplp1	1.7	1.9	2.8	3.9	4	3.3	6.2	5.6	7	8.1	9.2	9
ENSMUSG00000024785	Rcl1	10.8	8.8	10.7	9.7	4.5	7.3	28.6	20.1	18.1	19.3	8.8	16.5
ENSMUSG00000004070	Hmox2	25.7	32	22.5	34.6	42.6	27.9	74.1	48.6	52.4	64.2	47.5	55.1
ENSMUSG00000070305	Mpzl3	4.3	3.2	5.8	3.2	3.7	2.2	7.9	5.7	7.9	8.1	5.6	5.8
ENSMUSG00000040111	Gramd1b	123.6	132.2	98.4	137.3	146.5	158.8	146.9	164.9	230.7	207	115.5	167.6
ENSMUSG00000028923	Necap2	42.6	35.5	34.6	36.6	29.1	30.5	58.1	37.1	46.1	58.7	38	48.4
ENSMUSG00000053477	Tcf4	37.2	43.8	34.5	37.4	58.8	67.5	17.9	25.5	22.6	21	38.7	37.6
ENSMUSG00000045639	Zfp629	12.9	7.6	9.4	13.2	16.2	13.1	5.3	8.9	19	14.3	12.3	12.4
ENSMUSG00000066979	Bub3	12.1	14.2	15.8	15.9	15.7	16.5	24	21.6	16.1	22.2	19.1	15.8
ENSMUSG00000055553	2810422J05Rik	63.8	48.8	49.4	67.6	67.4	56.4	116.5	74.3	88.3	104.4	49.4	72.8
ENSMUSG00000020083	2010107G23Rik	3.9	7.4	11.3	15.8	10.4	10.9	11.5	6.1	7.4	8.5	9.2	11.5
ENSMUSG00000031696	Vps35	43.2	42.3	52.4	43.7	35.9	38.9	89.4	64.6	71	58.2	51.2	63.7
ENSMUSG00000033857	Engase	1.8	4.7	4.7	9.1	6.4	10.5	4.9	9.6	3.5	6.7	4.2	8.4
ENSMUSG00000041740	Rnf10	144.1	108.5	136.4	163.4	138.1	158.3	199.6	186.8	193.2	268.5	175.6	190.2
ENSMUSG00000043067	Dpy19l1	5.3	8.7	7.9	10.5	9.4	14.5	6.1	9.4	5.3	3.4	9.3	7.5
ENSMUSG00000021957	Tkt	39.7	39.7	49.2	47.1	47.3	59.1	62.7	57.3	72.4	73.9	73.4	76
ENSMUSG00000002257	Def6	3.6	2.9	2.9	3.4	4.9	6.8	3.2	3.2	3.8	3.3	6.4	4.4
ENSMUSG00000023018	Smarcd1	16.1	15.1	17.5	13.2	15.9	12.8	12.5	13.7	12.5	14.4	11.8	13.4
ENSMUSG00000022901	Cd86	1.1	6.3	3.7	5.9	7.8	16.8	0.4	3.5	0.1	0.7	8.7	3.2
ENSMUSG00000050855	Zfp940	4.1	4.5	5.5	4.3	2.7	2.4	0.8	2.7	1.3	1.3	2.1	2.4
ENSMUSG00000039021	Ttc16	1.3	4.4	1.1	4.5	5.1	3.4	0.3	0.5	0.4	0.6	1	0.9
ENSMUSG00000060459	Kng2	135	71	89	67	50.1	64.7	197	182.7	206.4	171.1	127.9	169.3
ENSMUSG00000023048	Prr13	44.6	48.4	54.9	59	73.3	54.2	44.7	32.4	37.6	37.4	32.6	35
ENSMUSG00000000320	Alox12	6.8	6.5	4.3	2.8	2.2	1.7	3	4.8	5.3	5	5	4.5
ENSMUSG00000078786	BC024978	10.8	13	15.2	16.6	18.9	36.2	13.4	7.1	8.6	16.8	9	11.9
ENSMUSG00000045867	Cradd	15.1	9.5	8.6	11	5.2	3.2	13.4	8	9	9.1	6.9	9.8
ENSMUSG00000090602	Gm5611	36.9	18.1	23.8	39.4	28.2	56.1	27.6	25.2	20.4	12.5	23.9	23.1
ENSMUSG00000048439	Nupl2	6.9	7.1	10.4	3.8	1.1	6.6	5.6	4.4	3.4	3.7	3.8	3.6
ENSMUSG00000040183	Ankrd6	4.7	9.2	11.3	20.2	12.9	14.5	3.1	2	1.5	2.7	3.9	2.7
ENSMUSG00000033852	Pla2g4b	8.6	7.5	13	13.2	17.9	27.6	8.7	2.2	3.3	8.4	7.7	9.6
ENSMUSG00000041426	Hibch	20.9	26.6	23.5	32.1	25.7	70.7	110.7	57.6	45.9	74.9	32.9	52.9
ENSMUSG00000029050	Ski	60.6	63.9	53.8	65.5	81.4	67.7	40.2	64.5	67.8	81.7	87.1	74.1
ENSMUSG00000090625	AF085738	112.1	106.1	85.7	91.7	83	84.2	105.1	86	96.6	81.6	67.7	72.2
ENSMUSG00000024640	Psat1	31.2	18.4	36.9	21	10.3	8.1	22.3	16.5	18.4	20.2	23.5	25.2
ENSMUSG00000091462	Gm17084	11.1	2.1	6.6	1.6	1.6	1.2	0	0.2	0.2	2.4	0.3	4.4
ENSMUSG00000041717	Golt1a	6	6.1	3.7	3.3	2.7	4.3	7.4	7.5	10.5	6.8	4	8.2
ENSMUSG00000028850	Gpatch3	4.1	4.5	4.1	7.3	4.7	9.4	3.3	3	3.2	2.4	3.9	1.5
ENSMUSG00000010392	Gosr1	45.2	62.2	34.5	43.5	12.6	17.4	73.9	44	58.4	42.7	33.8	41
ENSMUSG00000062995	Ica1	19.1	9	10.8	8.7	9.6	5.8	11.5	8.2	4.9	7	6.7	13.6
ENSMUSG00000000359	Rem1	15.7	10.3	11.4	8.4	11	7.5	5.6	6.2	3.7	6.6	16	5.5
ENSMUSG00000020682	Mmp28	2.5	4.7	4.7	1.7	2.8	0.7	0.7	3.6	4.4	2.5	2.8	2.2
ENSMUSG00000024999	Noc3l	5.6	4.9	7.5	7.4	7	10.7	6.6	6.9	7.1	6.7	7.6	6
ENSMUSG00000061286	Exosc5	14.7	19.2	11.6	12	10.4	11.2	27.2	11.4	13.7	27.2	13.1	15.1
ENSMUSG00000043991	Pura	23.3	21.1	19.1	18.5	20.2	15.8	8.9	17.7	13.8	11.7	15	14.7
ENSMUSG00000049339	Fam134a	75.4	63.5	68.6	76.3	71.3	83.1	164.2	117.8	119.4	138	79.2	106.8
ENSMUSG00000071350	Setdb2	10.5	9.2	8.4	9.2	13	18.2	8.9	6.4	7.5	6.1	6.7	6
ENSMUSG00000074579	Lekr1	11.3	6	8.3	9.5	17.5	18	12	5.6	13	4.9	7.1	10.3
ENSMUSG00000041328	Pcf11	23.9	36.8	22.7	35.1	33.8	37.7	12	17.8	15.2	15.5	20.2	18.3
ENSMUSG00000025357	Dgka	13.9	14.8	12.7	14	16.3	17.2	9.7	14.5	14.6	15.3	12.9	12.4
ENSMUSG00000026836	Acvr1	9.8	8.3	6.7	10.3	24.1	12.9	5.1	8	8.5	6.9	12.2	9
ENSMUSG00000014303	Glis2	69.1	80.3	56.6	68.8	118.2	109.1	53.7	62.9	59.7	65.8	58	62.9
ENSMUSG00000049577	Zfpm1	5.1	3.2	7.5	5.6	9.2	17.6	2.9	5.3	6.3	9.2	8.9	6.5
ENSMUSG00000029547	Ints1	13.6	13.9	13.9	17.7	15.3	19.6	7.1	15.7	14	18.7	17.2	16.9
ENSMUSG00000054484	Tmem62	75.3	48.7	32.6	45.2	25.6	17.6	31.1	13.8	15.9	23.8	14.4	30.2
ENSMUSG00000019055	Plod1	31.9	24.1	16.8	15.8	14.8	14.8	22.8	20.5	19.8	25.5	21.1	22.5
ENSMUSG00000070544	Top1	73.8	59.6	59.4	73.6	67.6	82.9	32.7	51.2	39.6	45.9	39.2	34.4
ENSMUSG00000018209	Stk4	17.1	27.4	14	11.6	14.9	13.8	12	15.5	14.5	14.3	17.4	14.7
ENSMUSG00000022517	Mgrn1	56.6	55.4	49.7	50.9	37.6	40.1	73.2	68.6	68.5	92.3	57	65.5
ENSMUSG00000022257	Laptm4b	23.4	15.5	16.6	16.9	12.9	8.3	24.4	24.2	29.9	23.7	21.6	21.3
ENSMUSG00000015217	Hmgb3	36.9	48.2	56.2	64.1	59.9	83.5	86.9	70	72	71	51.8	67.4
ENSMUSG00000038766	Gabpb2	31.8	25.4	24.6	28.9	44	36.7	14.4	23.1	19.6	17.4	25.1	23.3
ENSMUSG00000085887	Gm11648	4.9	6.4	3.9	8.9	6.9	5.6	0.5	0.4	0.4	0.5	1.8	1.2
ENSMUSG00000046761	Fam83h	18.1	20.4	19.5	19.3	21.9	24.3	7.9	12	10	11.1	11.5	13.5
ENSMUSG00000015341	Golga7	31.3	30.1	32.5	19.1	30.3	26.9	38	26.1	32	21.4	29.3	23.9
ENSMUSG00000047875	Gpr157	0.8	0.9	1.3	0.5	1	0.5	0.4	0.5	0.6	0.4	0.8	0.9
ENSMUSG00000002052	Supt6h	27.3	25.7	32.7	36	29.8	34.8	16.5	29.4	25.6	28.2	28.3	30.9
ENSMUSG00000029725	Ppp1r35	8	18.4	19.1	22.2	22.8	31.7	27.6	11	15	21.2	15	17
ENSMUSG00000032400	Zwilch	6.5	19.1	16.2	21.2	25.5	27.9	3	1.4	1.8	3.5	4.7	1.9
ENSMUSG00000079108	Srp54b	3.1	3.3	2	1.2	1.9	2.3	3.6	1.8	1.7	2.4	1.9	1.8
ENSMUSG00000033022	Cdo1	65	27.2	56.8	37.2	22.9	22.9	115.7	56.4	50.9	73.5	51.5	60.3
ENSMUSG00000024851	Pitpnm1	33.6	18.2	30.5	24	16.5	12.3	9.7	11.7	8	11.9	12.6	12.6
ENSMUSG00000058546	Rpl23a	86.3	80.8	124.4	128	127.4	119.1	170.8	101.8	145.4	132.1	102.2	117.6
ENSMUSG00000022911	Arl13b	14.3	7.4	10.3	20.3	12.3	15.4	5	5.2	6.3	8.2	5.4	4.9
ENSMUSG00000024659	Anxa1	59.1	41.6	54.7	26	48.2	13.6	37	29.7	21.4	31.2	72.4	50.4
ENSMUSG00000039671	Zmynd8	75.4	61.9	69.2	86.1	78.1	72.6	19.9	38.3	29	38.3	37.6	31.3
ENSMUSG00000054434	Tmem120b	17.5	13.2	10.9	13.4	7	8.3	31.2	18.3	12.5	19.5	8.7	9.9
ENSMUSG00000035027	Map2k2	81.5	90.6	77	76.7	71.2	79.4	130.8	107.8	119.2	153.9	94.2	111.4
ENSMUSG00000002767	Mrpl2	14.7	16.7	18.9	19.3	19	29.9	74.1	42.4	43.3	52.2	26	37.4
ENSMUSG00000020525	Ppm1d	16.7	13.6	15.4	15.1	21.6	26.2	11	13.7	15.9	21.1	18.7	14.8
ENSMUSG00000038569	Rad9b	16.5	21.4	10.4	4.3	5.4	4.3	8.5	8.5	4.5	4.6	5.5	7.1
ENSMUSG00000019892	Lrriq1	4.2	2	1.5	4.2	7	4	0.8	1	0.9	0.7	2.4	1.2
ENSMUSG00000052005	Gm9864	8.5	5.5	5.9	10.6	8	12.9	2.6	2.3	2	2	3.2	3.3
ENSMUSG00000006678	Pola1	3.9	6.5	5.1	8.4	5.6	11.1	2.5	3.3	2.1	1.5	4.1	4.5
ENSMUSG00000020454	Eif4enif1	23	27.8	34.6	47.3	28	50.9	19.6	22.1	25.1	19.7	36.7	24.8
ENSMUSG00000044708	Kcnj10	34.5	16.2	15.5	11.1	8.8	12.6	18.2	34.1	30.6	24.9	24	29.8
ENSMUSG00000027840	Wnt2b	0.4	1.8	2.2	3.7	6.1	2.1	1	1.3	0.6	0.8	1.4	1
ENSMUSG00000052331	Ankrd44	8.4	10.2	8.8	6.7	8.1	7.9	3.4	6.9	4.3	4.3	8.2	6
ENSMUSG00000036707	Cab39	63.3	41.8	52.8	35.1	34.2	46.3	52.5	59	52.9	59.2	44.4	51.6
ENSMUSG00000042272	Sestd1	84.8	86	68.2	66.9	70.9	72.5	60.8	67.4	60.3	53.8	60.2	67.2
ENSMUSG00000006476	Nelf	62.7	97.8	70.6	69	53.3	50.8	23.3	26.5	25.3	21.9	22.6	28.8
ENSMUSG00000076617	Ighm	16.9	12	5.2	27.1	33.5	22	7.7	7.6	7	5.9	60.6	266.8
ENSMUSG00000086635	4932415G12Rik	4.8	5.2	3.1	6.2	6.7	7.8	4	4.8	4.2	4.4	4	4.5
ENSMUSG00000029910	Mad2l1	2.1	7.8	4.2	19	6.7	6.2	1.8	1.6	1.1	1.8	2.4	2.6
ENSMUSG00000066456	Hmgn3	10	16.7	15.8	4.6	12.3	9.6	15.6	11.4	7.2	3.7	10.7	9.9
ENSMUSG00000020992	4930512B01Rik	13.5	3.7	3.7	3.3	2.6	1.4	5.7	5.7	5.5	6.2	4.7	8.4
ENSMUSG00000020664	Dld	59.8	48.6	51.6	41.9	26.5	44	147.9	101.9	112.8	89.8	65.3	86.2
ENSMUSG00000038812	Trmt112	23.3	22.5	20	23.3	31.5	26.5	65.3	31.3	39.5	59.4	35.9	39.9
ENSMUSG00000072972	Adam4	6	9.7	5	10.7	8.2	11.4	0	1.5	0	0.5	2.1	1.5
ENSMUSG00000041203	2310036O22Rik	68.4	45.8	67.8	45.1	49.5	50	128.3	77.8	102.8	87.5	76.3	78.8
ENSMUSG00000078771	Evi2a	10.8	15.9	8.8	4.3	11.3	6	7.9	2.8	2.1	3.7	15.2	9.6
ENSMUSG00000006585	Cdt1	1.9	2	4.9	4.3	5.1	8.3	3.8	3.2	3.9	1.7	2.6	2.7
ENSMUSG00000023243	Kcnk5	23.7	34.1	31.1	39.9	30.1	46.4	38	22.1	18.8	27.8	18.7	22.9
ENSMUSG00000043207	Zmpste24	37.4	36.2	39.9	29.6	30.9	26	38.9	43.6	42.2	28.6	28.4	34.6
ENSMUSG00000044533	Rps2	249.8	272.3	345.1	242	253.5	234.8	560	381	448.5	496.7	329.8	393.9
ENSMUSG00000067071	Hes6	23.3	29.6	19.8	17.2	20	21.1	59.2	33	37.2	49.8	24.9	30.5
ENSMUSG00000042328	Hps4	18.8	22.7	10.7	9.7	12.3	9	6.7	12.8	9.1	11.4	11.6	13.6
ENSMUSG00000062949	Atp11c	12.9	13.9	14.3	9.8	13.6	10.3	6.7	9.7	8.3	4.9	9.3	8
ENSMUSG00000079614	Seh1l	17	13.5	25.6	13.4	14.6	10	18.1	14.3	16.5	12.9	12.9	14.3
ENSMUSG00000029053	Prkcz	38.2	29.6	25.4	47.7	35.1	39	52.7	49.4	55.1	65.4	30.5	50
ENSMUSG00000074030	Exoc8	11.7	7.7	9.8	7.9	8	5.3	6	8.4	7	7.3	8.3	7.9
ENSMUSG00000028134	Ptbp2	9.5	9.6	10.5	11.3	10.2	15.7	5.3	4.8	4.2	3.6	5.3	6.3
ENSMUSG00000019966	Kitl	19	7.5	16.2	7.3	10.6	3.5	11.4	17.7	16.4	10.2	15.1	10.5
ENSMUSG00000002249	Tead3	15	8.9	20.5	18.9	23.9	19.9	9.4	9.5	7.5	11.9	12.6	9.8
ENSMUSG00000093650	RP23-454G7.1.1	0.5	1.1	0.8	1	3.2	1.6	0	0.3	0	0	0.5	0.2
ENSMUSG00000046768	Rhoj	7.8	4.7	6.8	7.5	8.5	9.4	5.6	6.6	4.4	8.9	13.4	7.9
ENSMUSG00000018661	Cog1	17.2	22	26.6	19.3	15.5	17.5	17.4	16.9	14.5	24	14.6	19.3
ENSMUSG00000054728	Phactr1	54	42.1	19.9	17.4	21.6	19	23.9	33.1	36.1	33.4	52.8	31.8
ENSMUSG00000038807	Rap1gap2	17.4	9.9	12.3	9.2	7.2	6.3	12.8	19.2	20.3	21.6	45.4	18.2
ENSMUSG00000020315	Spnb2	189.7	199.2	213.1	175.2	176.7	195.8	156.5	246.7	238.5	260.8	227.3	244.7
ENSMUSG00000042851	Zc3h6	13.8	12.3	8.8	10.1	4.7	6	5.3	6.8	5.6	6.4	5.8	6.2
ENSMUSG00000025171	Ubtd1	13	6.1	11	4.7	8.7	1.8	15.4	9.5	10.8	14.6	12.4	11.1
ENSMUSG00000024726	2410127L17Rik	8.6	4.3	6.5	9.9	7.7	8.7	10.7	7.9	6.9	6.3	6.9	7.7
ENSMUSG00000025377	2410002I01Rik	11.4	6	7.2	20	13.5	19.3	5.9	4.6	6.5	7.6	8.5	5.4
ENSMUSG00000030541	Idh2	176.1	127.7	141.4	111.8	94.1	97.5	463.5	308	375.3	439.9	211.3	286.4
ENSMUSG00000043219	Hoxa6	21.2	10.5	8.3	22.3	21.2	17.7	4.2	8	5	7.6	9	6.9
ENSMUSG00000020185	E2f7	2.2	4.3	6.2	9	9.3	7.3	0.1	1	1	0	1.8	1.1
ENSMUSG00000034401	Spata6	25.1	27.5	26.1	24.8	57.1	52.9	15.9	16.7	9.8	8.7	12.2	13.1
ENSMUSG00000078622	Ccdc47	26.7	37.3	39.4	25.5	28.2	25.2	42.5	48.2	44.1	33.6	30.3	36.3
ENSMUSG00000026177	Slc11a1	2.9	1	17.2	9.4	16.4	16.9	1	0.9	1.7	0.8	9.5	5.9
ENSMUSG00000036503	Rnf13	57.3	43.7	47	37.8	34.8	44.2	90.2	67.2	77.3	62.7	49.9	60.5
ENSMUSG00000002803	Btbd6	18.2	25.1	22.4	16.3	18.9	19	15.9	15.7	13.1	16.8	11.1	12.5
ENSMUSG00000074165	Zfp788	12.3	14.9	18.3	15.1	9.5	9.5	6.5	9.1	5	8.6	8	9.2
ENSMUSG00000042548	Asxl1	19.3	18.1	27.1	32.6	35.5	25.4	12.9	21.6	23.3	27.2	29.6	25.5
ENSMUSG00000034575	Papd7	18.6	19.4	14.4	11.4	17.1	10.7	8.8	15.4	14.6	15.6	15.7	12.3
ENSMUSG00000012187	Mogat1	25.9	46.2	56.2	40.2	14.1	18.4	127.4	44.2	35	33.8	16.6	26.2
ENSMUSG00000026254	Eif4e2	65.7	84.5	92.8	60.6	74.6	65.6	90.7	58.7	70.2	49.7	58.1	64.7
ENSMUSG00000039176	Polg	38.9	42.7	66.2	45.9	20	30.1	29.8	29.2	29.5	28.3	25.4	32.9
ENSMUSG00000060904	Arl1	57.5	37.5	53.5	51.4	26.3	18.8	138.2	67	96.9	82.2	71.8	74.5
ENSMUSG00000044748	Defb1	133.3	55.8	121.5	48.6	29.7	34.2	148.5	101.4	125.1	85.6	78	112.9
ENSMUSG00000092060	Bend4	0.3	0.3	0.6	1.3	1	0.6	0.3	0.4	0.2	0.2	1	0.7
ENSMUSG00000014077	1500003O03Rik	97.6	80.4	109.5	76.1	50	71.3	147.2	151.6	155.6	174.3	94.3	129.6
ENSMUSG00000024359	Hspa9	158.2	146.9	167.1	145.3	111	145.3	332.6	292	307.4	258.9	204.3	265.7
ENSMUSG00000022141	Nipbl	31.1	33.9	38.2	30.1	30.3	32.1	15.7	26.5	20.8	18.6	24.7	23.9
ENSMUSG00000025410	Dctn2	64.4	85.3	82.1	64.4	52.4	73.3	134.3	72	84.2	102.4	74.5	80.1
ENSMUSG00000079261	Gm15217	13.4	30	29.9	18.4	11	8.5	97.6	45.3	52.3	50.2	15.4	27.6
ENSMUSG00000021494	Ddx41	28.6	29.3	25.7	36	40.8	35.3	47.5	30.1	36	48.6	26.1	37.3
ENSMUSG00000022751	Nit2	12.5	9.3	13.5	10.7	8	4.3	70.8	35.1	45.5	34.4	15.7	33.6
ENSMUSG00000061897	Gm14292	8.9	36.3	17.9	8.4	10.5	8.5	16.3	10.7	14	16.2	15.1	15.7
ENSMUSG00000025612	Bach1	13.9	22.5	24.5	26.8	26.8	31.5	16.4	19.5	15.2	18	21.1	23
ENSMUSG00000032342	Mto1	14.9	15.5	11.5	14.2	18.4	27.4	24.3	17.8	20.3	17.6	16	14.5
ENSMUSG00000037029	Zfp146	15.7	18.8	16.8	14	16.8	12.9	10.5	13.1	13.9	11	15	14.5
ENSMUSG00000020709	Adap2	32	36.9	28.7	46.5	51	54.7	34.6	32.4	29.4	48.5	33.3	40.9
ENSMUSG00000042712	Wbp5	87	106.8	113.5	88.6	87.5	76.3	96.7	79.1	95	74	89.2	91.8
ENSMUSG00000028223	Decr1	43.1	33	74.1	31.9	21.4	32.6	113.5	68.7	73.6	81.5	44.9	52
ENSMUSG00000008035	Mid1ip1	25.3	28.2	35.9	22.8	20	27.8	34.2	27.7	18.2	34.8	27.1	33.5
ENSMUSG00000036565	Ttyh3	9.9	22.9	19.1	22.5	31.7	30.9	11.4	16	13.3	22.5	25.1	19.7
ENSMUSG00000003308	Keap1	15.1	16.3	13.5	14	12.7	14	23.6	17.2	18.8	25.5	19.3	19.5
ENSMUSG00000029370	Rassf6	24	11.5	11.8	10.6	7.5	9.4	11.9	11.1	12.4	13.3	9.8	13.5
ENSMUSG00000037316	Bag4	23.5	12.9	16.6	11.4	12.1	11.4	18.8	21.9	23.3	19.3	18.2	20.4
ENSMUSG00000046338	Gpat2	1.5	0.8	2.5	0.6	0.6	1	0.7	0.4	0.8	0.4	0.4	0.2
ENSMUSG00000030224	Strap	54	29.5	43.8	31.9	24.5	24.3	52.1	41.3	42.1	35.7	36.6	31.9
ENSMUSG00000040296	Ddx58	58.5	52.1	48.7	66.1	63.2	53.3	7.5	21.5	23.1	20.2	42.5	33.8
ENSMUSG00000024835	Coro1b	84.8	93.5	93.9	82.5	64.7	77.8	80.8	58.9	60.5	71.5	66	70.8
ENSMUSG00000041420	Meis3	7.9	8.4	5.8	19	18.6	9.4	2.7	4.1	2.1	3.5	5.3	2.9
ENSMUSG00000056185	Snx32	6	5.6	3.4	5.9	12	8.1	4.1	3.6	6.3	4.8	5.8	5.8
ENSMUSG00000024791	Cdca5	0.7	1.3	0.8	3.5	2.8	4.6	0.4	0.2	0.4	0.4	0.6	0.4
ENSMUSG00000019872	Smpdl3a	41.6	41.4	32.3	32.2	26.5	24.1	166.9	97.8	93.3	87.1	48.3	72.7
ENSMUSG00000059742	Kcnh7	0.7	1.1	1.1	1.4	4.2	1.5	0.2	0.4	0.2	0.1	0.4	0.5
ENSMUSG00000030231	Plekha5	16.2	22.3	26.4	24.3	32.2	25.9	11.9	15.3	13.5	15.3	15.2	14.7
ENSMUSG00000032245	Cln6	32.2	24.5	27.1	18.4	21.9	25.5	17.3	15.6	14.2	22.6	14.1	15.4
ENSMUSG00000042737	Dpm3	20.3	17.8	16.5	27.6	45	31.1	55.6	47.3	48	59.5	38.6	38.5
ENSMUSG00000003119	Cdk12	41	43.3	36.4	43.9	55.8	42.8	10.7	21.6	17	18.8	19.9	21.1
ENSMUSG00000055639	Dach1	15.3	13.8	15.3	13.9	13.4	14.2	5.7	12.2	11.2	7.3	12.5	12.1
ENSMUSG00000042734	Ttc9	1.3	2.2	2.7	1.3	0.8	1.3	0.8	2	0.4	0.5	1.4	0.5
ENSMUSG00000086985	Gm16973	7	8	9	8.8	17.3	9.3	2	3.1	2	1.5	4.6	2.4
ENSMUSG00000033159	1810031K17Rik	24.8	25.2	26.2	31.3	24.4	32.2	27.5	28.9	31.7	30.8	23.5	24.6
ENSMUSG00000006362	Cbfa2t3	14.7	4.8	3.7	12.6	11.4	15.6	2.4	7.1	4.5	9.1	10.6	8.2
ENSMUSG00000059540	Tcea2	17.2	19.7	8.5	7.7	11.8	2.4	2.8	3.9	3.2	4.1	3.8	2.1
ENSMUSG00000059423	Zfp933	7.1	8.6	5.8	8.7	15.7	8.2	3.1	4.6	3	5	6.1	3.7
ENSMUSG00000043602	Zfp3	6.7	7.6	3.3	12.5	11	12.7	5.4	6.4	6.5	6.2	7.9	7.1
ENSMUSG00000035329	Fbxo33	18	17.3	19	18.3	12.3	9.9	17.4	14.9	26.3	18	13.4	15.4
ENSMUSG00000030727	Rabep2	41	33.5	23.8	36.6	43.7	67.3	19.3	17.2	13	26	21.3	22.4
ENSMUSG00000058886	Deaf1	29.9	30.9	23.9	29.9	32.3	34.3	31.3	22.1	27.2	37	29.2	30.2
ENSMUSG00000041769	Ppp2r2d	40.2	31.3	69.5	33.8	28.2	21.1	45.7	33.9	35.6	24.6	25.5	33.5
ENSMUSG00000001891	Ugp2	64.6	54	57.8	50.1	34.6	57	100.3	100.9	103.5	76.2	52.5	80.1
ENSMUSG00000055022	Cntn1	8.5	3	1.3	1.8	0.8	0.9	1	1.9	1.6	0.5	11.1	5.7
ENSMUSG00000004393	Ddx56	23.4	29	19.3	14.2	19	13.3	15.9	12.4	15.9	16.3	14.9	16.4
ENSMUSG00000028358	Zfp618	14	13.8	12.8	15.3	18.7	19.2	3.5	10	7.2	7.2	10.8	10.8
ENSMUSG00000075463	4930594M22Rik	2.3	2.5	3.9	1.4	0.9	2.9	1.7	1.5	2.4	1.1	2.1	0.6
ENSMUSG00000034292	Traf3ip1	8.7	6.8	10.1	10.4	13.3	9.3	9.2	11	8.4	13.2	9.3	10.5
ENSMUSG00000038346	Zfp384	31.3	35.3	36.4	38.7	40.3	34.8	12.1	15	14	14.7	19.7	17.7
ENSMUSG00000021908	Gm6768	10.5	11	5.2	10.3	0.9	1.4	19.6	12.8	0.4	27.6	14	20.2
ENSMUSG00000029360	Gm9754	4.9	5.8	4.8	6.9	7.3	7.6	4.1	4.5	4.2	6.2	5.4	5.3
ENSMUSG00000023013	Aqp2	342.9	61.1	183.1	58.3	31	42.3	213.4	131.1	164	265.9	256.2	206.3
ENSMUSG00000067288	Rps28	64.5	98.3	119.2	107.5	134.1	125.9	177.2	60.3	125.7	139.1	107	90.1
ENSMUSG00000084141	Olfr1372-ps1	8.6	11.2	6.8	3.2	10.1	3.3	0.5	0.4	0.5	0.5	3.2	0.8
ENSMUSG00000091337	Eid1	14.1	5.9	11.5	6.8	6.3	6.8	6.9	10.9	10.2	5.3	7.8	7.3
ENSMUSG00000033099	Nol12	15.6	23.1	13.1	27.4	34.7	28.1	26.6	21.1	21.9	29.9	18.4	23
ENSMUSG00000022479	Vdr	49.6	65.4	52.2	45.4	27.8	43.5	48.9	57.4	59.1	57.8	34.9	45.5
ENSMUSG00000035104	Fam176a	18.9	14.1	18	23.6	16.7	35.5	47.5	34.2	36.9	39.6	20.8	30
ENSMUSG00000034601	2700049A03Rik	5.9	6.5	4.9	6.9	6.6	8.5	2.6	4.3	6	3.7	4.6	6.3
ENSMUSG00000036282	Naa30	19.7	24.3	18.7	13.9	16.8	13.8	7.9	11.5	11.6	7.7	9.7	10.6
ENSMUSG00000074046	Gm16378	7.2	7.9	7.2	7.6	5.7	4.6	2.8	1.8	5.9	3.9	2.9	3.6
ENSMUSG00000018398	Sept8	24.6	26	21.5	29	30.2	28.8	18.6	14.9	15.6	13.7	31.9	21.5
ENSMUSG00000022110	Sucla2	50.4	40.7	39.9	35.2	28.5	41	121.5	79.3	99.8	73.3	51.4	68.5
ENSMUSG00000017314	Mpp2	1.5	1	4	2.3	5.6	7.2	1.1	4	1.8	2.5	5.4	2.5
ENSMUSG00000040383	Aqr	18.2	22	20	20.9	34.6	25.8	9.6	19.8	15.2	15.2	18.1	17.1
ENSMUSG00000001366	Fbxo9	38.5	25.7	32.7	43.6	46.7	32.8	71.7	56.8	54.5	79.1	38.9	56.3
ENSMUSG00000073792	Alg6	11.5	10	6	7.1	2.8	3.3	4	4.5	4.3	2.7	3.3	2.9
ENSMUSG00000032320	Rcn2	21.2	19.9	15	14.2	10.6	16.9	25.3	20	27.1	21.9	22.9	22.5
ENSMUSG00000019433	Gipc1	21	19.9	28.4	27.9	26.7	26.5	47.6	29.2	35.9	45.6	33.2	32.9
ENSMUSG00000050640	Tmem150c	13.6	18.6	13.6	6.9	11.9	6.9	5.1	11.8	9.8	7.2	10.7	9
ENSMUSG00000029238	Clock	20.5	10.2	21.5	30.1	27	33	23.4	25.9	30.1	17.2	20.1	21.7
ENSMUSG00000005672	Kit	32.8	18.2	9.1	8.9	13.3	7.1	5.1	16.6	13.5	13	22.6	19.4
ENSMUSG00000025421	Hdhd2	22	20.1	17.6	19.9	33.3	38.2	50	37	38.3	37.3	25.3	32.7
ENSMUSG00000020778	2310004N24Rik	16.6	7.8	10.3	8	8.5	2.5	20.7	8.6	16	13.2	18.1	14.7
ENSMUSG00000019710	Mrpl24	58.3	49.4	35.5	49.9	66.3	67.7	63.5	37.7	32.4	47.3	33.7	35.8
ENSMUSG00000057924	Gm10033	15.7	25.6	10.4	9.9	12.3	10	9.2	7.4	5	6.4	5	6.5
ENSMUSG00000043964	Orai3	19.3	30.9	27.1	20.7	21.1	15.4	23.9	19.5	17.2	23.4	17.7	19.6
ENSMUSG00000090258	Churc1	29.8	14.7	33.7	16.8	15.1	18	50	40.2	44.9	42.5	41.6	37.7
ENSMUSG00000028719	Cmpk1	76.5	81.1	119.7	72.4	71.1	59.7	223	147.7	171.8	114.7	92.4	120.3
ENSMUSG00000033793	Atp6v1h	60.2	46.7	48.2	37.6	45.1	38.4	82.1	65	73.1	65.4	48.2	56.8
ENSMUSG00000058729	Lin9	4.6	4.6	4.5	4	3.7	3.6	4.7	4.2	3.3	2.8	4.7	5
ENSMUSG00000031488	Rab11fip1	21.9	19.6	15.8	12.1	16.6	10	10.5	19.9	24	24.3	24	22.7
ENSMUSG00000031792	AA960436	10.6	16.4	12.6	11.5	11.1	7.6	15.7	10.3	10.9	11.3	11.7	13.1
ENSMUSG00000006423	C330007P06Rik	35.1	42.7	30	32.2	21.5	16.9	31.1	41	35.6	30.6	30.4	34.9
ENSMUSG00000062040	Zfp27	9.5	7.9	5.8	4.8	6.1	2.5	9.2	6.4	6.6	6.9	5.7	5.9
ENSMUSG00000034663	Bmp2k	12.6	15.1	19.8	11.5	10.2	12.7	13.5	17.6	10.1	9.2	11.6	10.2
ENSMUSG00000002345	2310045N01Rik	21.4	16.1	19.5	26.3	19.8	41.7	30.3	25	36.6	32.5	20.4	27.8
ENSMUSG00000036123	Slc9a3	42.5	39	30.5	37.7	17.2	23.7	49.4	69.4	53.9	73.7	36.2	49.8
ENSMUSG00000034333	Zbed4	20.7	12	14.4	9.5	13.6	5.8	2.5	6.5	3.4	4.6	5.7	4.7
ENSMUSG00000025102	3110040N11Rik	20.6	9.1	13.4	30.2	30	30.5	55.7	41	33.7	47.4	22.4	24
ENSMUSG00000032051	Fdx1	23.5	15.1	19.6	17.4	4.2	7.4	95	50.2	59.3	65.2	27.4	38.6
ENSMUSG00000048874	Phf3	38.7	36.6	42.5	33.5	33.2	29.1	22.7	28.7	27.7	27.2	24.1	25.8
ENSMUSG00000064267	Hvcn1	4.3	3.1	2.4	7.6	5.6	11	5.1	3.3	3.5	2	7.6	6.5
ENSMUSG00000061175	Fnip2	49.4	42.2	36.8	37.8	23.3	36.1	30.9	63.1	45.5	42.7	30.8	39.1
ENSMUSG00000060470	Gpr97	7.2	13.6	3.8	12.2	15.7	11.6	0.9	1.2	0.7	1.3	1.7	1.1
ENSMUSG00000055116	Arntl	6	3.8	4.1	4.1	1.1	1.7	16	6.1	10.6	13.2	11.3	13.7
ENSMUSG00000062078	Qk	46.9	54.9	46.8	38	41	41.2	38.2	31.5	38.5	31.3	38.3	37.1
ENSMUSG00000037652	Phc3	22.1	30.2	32.8	36.9	29.8	41.7	10.8	17.1	16	15.3	18	17.1
ENSMUSG00000030304	Ergic2	53.5	56.4	84.7	36.3	40.9	39.3	49.2	27.1	31.9	21	30.1	29.6
ENSMUSG00000030657	Xylt1	12.8	12.2	5.9	19.8	16	11.1	8.7	19.5	12	18.9	17.2	10
ENSMUSG00000047379	B3gnt1	15.6	14.3	10	11.4	10.3	7.7	28.2	20.5	27.8	23	19.3	21.2
ENSMUSG00000053279	Aldh1a1	30.2	30.6	35.7	23.9	9.4	20.3	131.4	79.5	49.3	61.8	31.6	65.7
ENSMUSG00000041028	Ghitm	91.8	82.1	81.2	73.6	73.6	81.7	171.5	146.6	187.3	137	84.6	109
ENSMUSG00000039047	Pigk	25.5	28.1	23.7	24.6	20.3	18	48.9	28.4	27.9	30.7	26.9	27.4
ENSMUSG00000033389	Arhgap44	8.8	9.6	8.6	8.7	7.4	4.9	6	7.2	8.5	7.8	7.4	8.4
ENSMUSG00000069729	Arid1b	47.4	59.5	62.8	64.7	68.9	86.4	33.8	52.9	43.5	54.1	57.7	56.3
ENSMUSG00000031453	Rasa3	10.7	7.3	10.2	10.4	14.2	18.9	5	7.4	5.2	5.1	14.3	10.7
ENSMUSG00000021144	Mta1	25.2	30.4	28.7	29.9	30.1	32	24.3	24.7	21.8	29.2	28.3	26.1
ENSMUSG00000053646	Plxnb1	31.1	23.8	20.9	28.1	31.4	29.9	4.1	13.2	11	12.8	15.9	13.3
ENSMUSG00000018574	Acadvl	86.5	86.5	102.5	70.6	49.5	79.6	201.9	139.9	142.4	197.6	90.4	124.5
ENSMUSG00000034538	Zfp418	2.5	2.4	2.4	3.7	3.5	2.8	1.5	1.9	2.4	1.6	1.8	2.5
ENSMUSG00000055760	Gemin6	3.9	6.4	2.6	2.5	3.1	2.5	3.3	4.4	2.8	3.1	1.8	3.2
ENSMUSG00000079508	Apoo	50.1	20.5	26.8	22.1	15.1	13.8	105.7	71.6	88.8	67.2	46.6	59.8
ENSMUSG00000030380	Mzf1	0.6	1.9	0.6	2.3	1.8	4.7	0.3	0.6	0.4	0.7	0.2	0.3
ENSMUSG00000062070	Pgk1	141.1	109.3	113.5	106.2	76.4	101.2	299.2	230.8	261.5	249.9	165.5	213
ENSMUSG00000007777	0610009B22Rik	7.9	25.7	3.9	3.3	4.6	3.7	25.4	15.9	14.9	13.8	6.4	11.5
ENSMUSG00000021068	Nin	11.6	12.8	11	11.4	16.1	14.5	2.4	6.4	4.6	5.6	11.7	9.1
ENSMUSG00000038319	Kcnh2	0.4	2	2.3	4	5.1	11.1	0.3	0.7	1.1	0.8	4.6	1.4
ENSMUSG00000035311	Gnptab	24	25.4	20	28	40.7	23.4	23.6	37.1	32.2	38.9	31.3	40.2
ENSMUSG00000041351	Rap1gap	94.9	50.2	36.8	38.7	34.6	24.7	54.3	73.4	66.3	79.2	44	51.8
ENSMUSG00000034685	Fam171a2	24.9	30.1	17.1	11	20.6	4.9	11.5	8	15.2	6.8	14.6	9.2
ENSMUSG00000026766	Mmadhc	35.9	32.6	42.5	35.7	31.1	27.4	83.8	60.1	62.9	66	43.8	58.1
ENSMUSG00000029648	Flt1	23.4	12.3	21	12.1	11.7	9.5	20.6	37.1	26	24.2	28.6	26.2
ENSMUSG00000046020	Pofut1	13.7	8.7	16	14.1	17.9	31	9.4	9.4	9.1	13	12.9	10.4
ENSMUSG00000042286	Stab1	32.1	22.3	19.2	39.2	37.4	25.4	4	10.1	6.8	11.3	22.6	13.6
ENSMUSG00000030225	Dera	19.3	22.3	16.6	11.1	4.7	16.8	48.3	30.4	31	23.1	17.2	27.2
ENSMUSG00000039474	Wfs1	31.3	15.3	13.9	8.9	12.3	9.7	11.4	13.5	14.2	14.9	16.3	17.1
ENSMUSG00000083899	Gm12346	1.8	5.9	4.2	6	6.4	6.9	2.5	4	3.2	2.9	2.8	1.9
ENSMUSG00000090622	A930033H14Rik	2.7	5.1	4.9	5.6	9	5.1	2.1	6.2	2.9	3.6	2.7	4
ENSMUSG00000036769	Wdr44	12.9	16.7	9.2	14.5	17.6	21.4	8.2	7.6	5.1	5.4	11.1	5.9
ENSMUSG00000055833	1700034H15Rik	6.2	9.6	1.8	4	0.7	1.2	1.1	1.4	0.9	2.4	2.4	4
ENSMUSG00000066440	Zfyve26	7.8	11.4	9.8	10.7	11.1	13	2.2	7.4	5.7	5.2	7.3	6.4
ENSMUSG00000090852	Tnfrsf22	14.4	20.4	22.4	18.9	31.8	37.2	2.2	5.4	4.4	4.5	6.4	3.2
ENSMUSG00000035407	Kank4	5.7	5.8	5.1	2.6	4.5	1.6	3	4.5	3.8	4.6	8.9	4.5
ENSMUSG00000014547	Wdfy2	9.6	14.5	8.8	12	14.5	26	8.4	15.1	8.8	12.8	13.4	14
ENSMUSG00000087109	4930474H06Rik	1.8	1.4	2.6	2.8	2.1	3.4	1	1.5	2.8	2.8	6.4	2.8
ENSMUSG00000036054	Sugp2	21.1	9.4	28.5	33.1	45.5	32.3	7.6	10.6	5.2	11.9	15.2	13.3
ENSMUSG00000042148	Cox10	38	22.9	16.2	38.7	36.4	32.3	46.2	40.9	36.9	40.9	35.5	33.4
ENSMUSG00000027641	Rbl1	4.5	7.8	9	9.6	14.4	10.3	6.7	8.9	6.3	6	9	7.1
ENSMUSG00000026837	Col5a1	17	16	7.7	17.6	24.7	27.2	2.4	5.3	3.4	5	26.1	10.8
ENSMUSG00000019831	Wasf1	1	0.8	0.5	2.9	3	3.8	0.7	2.5	0.5	1.4	1	0.9
ENSMUSG00000020605	Hs1bp3	6.8	13.3	8.5	11.6	11.2	17.2	11.1	11.2	9.7	11.9	11.4	11
ENSMUSG00000053907	Mat2a	144.3	146.4	140.7	126.5	92.6	107.2	247.3	176.9	187	190	113.3	154.3
ENSMUSG00000025197	Cyp2c44	3.5	6.9	0.7	15.4	10.7	5.3	29.1	57.6	52	45.4	11.3	31.6
ENSMUSG00000063253	Scoc	14.4	13.3	14.6	8.9	8.9	14	19	42.9	30.3	18.7	16.7	18.7
ENSMUSG00000021252	0610007P14Rik	22.6	12.9	16.2	21.4	19.5	40.4	30.9	20.7	23.9	18	16.3	21.5
ENSMUSG00000021775	Nr1d2	46.6	60.6	45.4	47.8	38.1	39.4	36.8	53.1	38.1	39.7	23.9	28.2
ENSMUSG00000026516	Nvl	14.4	16.3	15.9	11.4	16.4	11.6	9	9.9	9	8.6	8.7	7.9
ENSMUSG00000044033	Ccdc141	61.4	29.6	55.3	64.9	63.1	73.7	14.2	32.5	21.7	28.1	34.8	32.8
ENSMUSG00000063015	Ccni	95	93.9	93.3	96.5	108.2	100.4	119.7	107.9	117.7	117.2	87.1	90.9
ENSMUSG00000070699	Sars2	3	2.4	1.5	5.6	10.5	11.3	8.4	9.8	6.9	13.3	6.4	10.2
ENSMUSG00000086331	Gm16310	20.8	28.7	15.9	11	5.6	6.1	1.4	5.2	2.1	1.3	3.4	1.2
ENSMUSG00000027293	Ehd4	39.6	36.7	49	23	41.4	21.5	23.4	32.6	31.5	36.6	49.1	36.1
ENSMUSG00000038296	Galntl4	34.2	17.4	18.9	17	12.5	11.1	48.3	40.6	40	49	26.7	40
ENSMUSG00000044566	Cage1	4.2	1.4	1.5	3.5	4.4	4.5	2.5	0.7	1.8	0.8	2.5	0.9
ENSMUSG00000032690	Oas2	3.5	3.8	4.6	5.8	9.5	4.4	0.3	0.7	0.7	0.8	1.2	1.4
ENSMUSG00000040648	Ppip5k2	31.5	23.8	28.7	25.6	18.9	20.4	11.7	21.4	20.2	13.6	21.8	15.5
ENSMUSG00000024777	Ppp2r5b	13.3	15.2	19.3	31.5	26.5	15.8	17.8	10.8	14.2	15.2	15.8	15
ENSMUSG00000001911	Nfix	41.6	39.3	50.6	32.2	44.6	29.1	16.8	33.7	27	39.3	46.6	32.2
ENSMUSG00000038412	Higd1a	4.5	3.6	5.1	4.2	3.5	2.8	11.8	7.1	5.2	9.3	6.2	8.1
ENSMUSG00000019362	D8Ertd738e	49.2	59.2	49	53.8	39.7	29.5	100	64.4	73.2	85.5	50.4	60.3
ENSMUSG00000047459	Dynlrb1	5	11.2	14.7	32.3	25.5	38	55.6	27.9	38.9	36.1	22.8	29.2
ENSMUSG00000041143	Tmco4	20.3	10.5	15.8	6.3	7.8	7.8	12	12.9	14.4	14.4	12.1	14.2
ENSMUSG00000028536	2610528J11Rik	24.1	10.9	15.9	15.3	9.4	6.1	74.4	49.5	56	68.9	27.4	37.2
ENSMUSG00000026078	Pdcl3	7.4	6.7	8.1	7.2	5.8	3.1	8.3	4.3	8.4	8.5	4.4	5
ENSMUSG00000064247	Plcxd1	1.7	3.4	2.9	3.7	3	4.1	1.4	4.4	0.7	0.6	1.1	3.2
ENSMUSG00000032264	Zw10	10.4	4.6	8.8	11.2	15.5	14.3	16.4	11.4	12.2	12.4	11.4	9.9
ENSMUSG00000027207	Galk2	33.6	31	55.8	26.9	18.2	20.3	25.2	31	32.5	21.3	20.2	23.4
ENSMUSG00000028936	Rpl22	257.2	260.5	273.7	224.4	265	246	362.2	262.8	264.7	290.2	228.8	273.3
ENSMUSG00000051378	Kif18b	0.4	3.9	1.2	2	9.5	14.5	0	0.3	0.1	0	0.7	0.4
ENSMUSG00000007872	Id3	43.4	65	54.8	77.2	65.3	100.1	31.9	27.2	48.7	57.1	39	36
ENSMUSG00000018160	Med1	36.4	31.6	34.5	24.4	31.6	30.1	18.9	25.8	22	24.5	24.3	23.9
ENSMUSG00000034781	Gna11	37	45.4	38.2	27.8	20.1	22.8	37.9	31.8	32.3	46.8	25.9	31.2
ENSMUSG00000053411	Cbx7	11.5	3.6	9.1	12.3	24.7	20.6	12.5	10.8	13.7	14.1	10.3	10.9
ENSMUSG00000070604	Vsig10l	2.1	4.6	2.4	6	5	6.7	0.7	2.3	1.2	1.8	2.5	1.7
ENSMUSG00000067336	Bmpr2	37.8	35.1	47.2	34.5	33.3	28.7	25.1	45.4	39	34.4	42.1	41.6
ENSMUSG00000078117	Gm16485	2.3	1.6	0.3	3.5	1.9	3.1	0.2	0.6	0.2	0.3	1	0.4
ENSMUSG00000051510	Mafg	53.8	66.2	41.7	61.5	73.7	79.9	25.1	28.7	24.4	33.2	28	25.7
ENSMUSG00000026750	Psmb7	39.1	45.7	46.8	34	21	43.6	89	58.9	64.1	62.2	44.5	50.5
ENSMUSG00000022466	Rpap3	9.1	13.8	11.9	9.8	6.4	10.3	27.3	13.8	16.9	17.3	11.9	12.4
ENSMUSG00000024614	Tmx3	22.5	18.9	19.5	15.2	17.7	15.1	15.7	14.2	15.6	8.6	15.2	14.1
ENSMUSG00000066072	Cyp4a10	59.3	31.8	103.9	37.8	8.4	22.2	182.3	140.3	129	188.2	62.6	110.6
ENSMUSG00000031985	Gnpat	47.5	33.9	34.5	42.4	46.9	47.6	45.2	30.9	35	37.2	28.8	32.9
ENSMUSG00000017667	Zfp334	2.4	2	0.9	2.8	2.9	2.1	1	1.6	1.4	2.1	2.3	2
ENSMUSG00000085247	4930545L23Rik	1.6	3.5	4.3	3	0.6	1	0.2	0.7	0	0.1	0.6	0.4
ENSMUSG00000035517	Tdrd7	19.1	19.2	24.7	21.4	25.8	27.7	20	19.9	21.4	23.8	20.3	24.9
ENSMUSG00000059273	Zc3h4	20.9	23	23.4	21.7	28.3	26.8	9.8	18.5	15.4	19.7	18.2	16.1
ENSMUSG00000020521	Rnft1	8.6	15.7	23.2	12.2	5.2	8.5	23	19.9	13.8	14.7	9.1	9.2
ENSMUSG00000052423	B4galt3	21.2	27.6	34	26.6	47	46.5	23	22.7	12.5	22.9	25.6	24.1
ENSMUSG00000022272	Myo10	124.6	88.5	117.6	143.7	114.4	140.6	54.2	90.6	62.7	107.8	90.4	91.2
ENSMUSG00000026707	Nsun6	6	4.5	3	5.4	7.3	5.6	3.2	3.2	2.2	3.1	2.7	3
ENSMUSG00000045064	Fam164c	5	5.2	3.2	1.6	2.7	3.9	5.8	4.9	4.9	6.8	3.7	7.1
ENSMUSG00000085636	Gm11769	1.7	1.4	1.7	0.5	1	1.6	2.4	3.4	3.3	3.2	2.4	3.5
ENSMUSG00000003135	D1Bwg0212e	8.9	13	8.4	12.4	13	12.4	17.9	16.8	17.9	16.7	12.6	13.6
ENSMUSG00000037343	Taf2	13.8	11	16.6	11.5	12.2	10.3	15.4	12.8	13.2	11.7	14.3	13.2
ENSMUSG00000020069	Hnrnph3	40.4	45.9	26.1	21.5	34.7	18.7	7.8	11.2	11.3	11.5	13.6	10.8
ENSMUSG00000073805	Fam196a	5.8	5.5	6.7	11.3	7.7	6.3	0.2	2.1	0.3	0.3	2	0.8
ENSMUSG00000030492	Slc7a9	73.4	73.3	76.2	74.4	48.3	64.3	95.6	97.3	88.1	112.8	44.1	77.2
ENSMUSG00000027363	Usp8	35.9	40.4	36.5	45.3	37.7	41	50.3	51.4	47.5	38	32.6	36.9
ENSMUSG00000086050	Gm16045	2.3	1.5	1.3	1.7	3.7	3.4	0	0.3	0	0	0.3	0
ENSMUSG00000028847	Trappc3	34.7	26.5	26.8	41.2	30.9	36.1	54.7	37.7	41.8	43.7	31.6	38.9
ENSMUSG00000018585	Atox1	73.5	108.8	95.8	75.5	36.3	78.1	184.3	158.2	153.9	211.4	108.2	126.6
ENSMUSG00000029763	Exoc4	42.9	52.2	49.3	47.1	59.6	60	37.2	31.8	27.1	24.1	34	24.2
ENSMUSG00000024293	Esco1	16.7	15.4	11.2	17.2	15.3	23.9	11.4	13	9	6.4	15	10.2
ENSMUSG00000014554	Dguok	17	16.6	10.7	17.6	17.4	19.4	13.3	9.9	12	15.9	10.6	9.5
ENSMUSG00000022964	Tmem50b	33.1	19.8	18.8	15.6	19	17.6	31	22.5	24.7	21.5	23.8	22.8
ENSMUSG00000000532	Acvr1b	19.1	25.1	16	16.5	13.3	4.6	12	18.1	20	18.9	17.5	19.4
ENSMUSG00000041481	Serpina3g	13.9	24.6	57.6	15.6	14.3	4.2	2.2	2	1.2	0.5	4.8	3.1
ENSMUSG00000041360	D19Bwg1357e	10.7	15.6	13.2	11.7	11.2	10.2	14.4	11.9	13.8	16.2	15	12.8
ENSMUSG00000036040	Adamtsl2	19.9	17.4	13.2	8.4	16.1	7.6	8.7	7.1	6.1	4.7	14.3	7
ENSMUSG00000042535	Gtpbp1	18.4	14	14.6	15.3	11.4	12.6	17	19.8	22.3	25.8	18	22.2
ENSMUSG00000036073	Galt	27.4	21.8	16.3	31.1	22.8	29.4	43	33.9	29.5	44.2	23.4	26.6
ENSMUSG00000049532	Sall2	5.6	8.2	5.2	6.6	9.2	8.5	5.6	10.1	10.1	11.2	10.2	10.5
ENSMUSG00000022365	Derl1	32.3	31.7	30.5	30.7	28.9	26.5	56.7	34.3	37.9	36.8	29.4	32.6
ENSMUSG00000004642	Slbp	22.6	18.6	16.8	28.1	26.9	77.4	19.1	17	15.2	11.7	24.3	15.7
ENSMUSG00000000441	Raf1	35.4	35.7	37	36.7	31.6	28.8	51	37.8	33.7	41.3	32	35.9
ENSMUSG00000010051	Hyal1	6.8	19.8	28.5	8.6	6.4	4	14	25.8	6.6	13.7	7	6.3
ENSMUSG00000038279	Nop2	12.9	10.9	9.6	15.1	11.5	15.6	19.8	12.5	16.2	18.8	11.9	13.3
ENSMUSG00000016253	Th1l	26.2	23	13.9	34.7	34.4	21.4	29.9	29.8	23.9	29.3	22.7	34.8
ENSMUSG00000073423	Zfp414	11.2	11.3	13.9	27.7	16.3	30.7	12.6	14.5	17.5	11.8	13.4	14.5
ENSMUSG00000035704	Alg8	4.7	6.7	3.8	5.1	7.7	15.8	5.7	3.2	3.1	2.4	2.7	3.8
ENSMUSG00000044627	Swi5	97.9	120.7	111.3	94.4	52.5	81.3	195.6	125.1	137.4	148.6	86.6	114.4
ENSMUSG00000038526	Car14	51.9	22.4	7.3	13	4.1	3.2	99	69.7	92.6	88.3	40.3	54.8
ENSMUSG00000078863	Gm14325	11.8	14.9	48.3	27.5	44.3	53.6	20.3	44.2	40.6	29.8	21.3	10
ENSMUSG00000020029	Nudt4	274	150.9	173.9	125.1	116.5	123.4	297.2	284.6	331	245.7	233.7	263.4
ENSMUSG00000061759	1700052N19Rik	17.6	18.2	10.6	14	9.1	8.5	21.5	14.1	13.5	12.4	14.6	12.1
ENSMUSG00000051730	Mettl5	9.2	24.5	12.7	13.6	3.1	5	26.7	14.8	13	11.5	11.2	10.6
ENSMUSG00000049536	Tceal1	1.9	1.6	0.9	2.7	2.8	3.6	3.3	2	2	1.7	2	2.1
ENSMUSG00000022629	Kif21a	28.1	21.6	23.8	35.4	26.7	26	38.3	42.4	39.3	44.8	31.8	41.1
ENSMUSG00000032932	Hspa13	13.4	19.7	17	9.7	15.1	11.1	18.1	14	12.9	12.4	13.9	13.8
ENSMUSG00000024870	Rab1b	67.4	63.3	64.1	66.4	47.4	56.7	134.9	96.8	110	128.5	75.5	91.9
ENSMUSG00000009406	Elk1	5.9	3	4.8	8.4	9	9.9	4.1	4.8	4.1	5.6	4.5	4.4
ENSMUSG00000053137	Mapk11	12.1	5.6	11.3	5.4	7.8	4.3	2.4	3.4	1.2	3	4.9	4.3
ENSMUSG00000061046	Haghl	15.7	26.1	16.2	23.1	23.7	30.3	21	17	14.1	25.5	18.2	19.5
ENSMUSG00000041638	Gcn1l1	47.9	45.4	59.2	42.3	45.4	43.5	20.4	49.2	37.4	42.4	45.6	43
ENSMUSG00000090311	Gm17327	3	3.6	4.1	4.3	4.6	4.7	0.2	1.3	0.6	0.6	1.3	1.1
ENSMUSG00000040782	Rfwd2	19.9	17.6	15	12.2	17.3	10.8	14.9	14.8	16.1	11.9	16	12.2
ENSMUSG00000049225	Pdp1	8	3.6	8.7	2.2	5.2	1.2	9.7	9.4	9.8	8.4	9.6	9.6
ENSMUSG00000005656	Snx6	36.7	36.2	34.7	37.7	38.8	40.8	80.6	39.5	38.2	37.6	29.4	32.1
ENSMUSG00000014418	Hps5	45.9	52.1	18.3	50.2	70.8	71.8	50.2	46.9	62.3	60.7	37.5	39.1
ENSMUSG00000034308	Sdr42e1	5.7	9.5	2	1.6	1.2	3.6	5.2	4.7	4.6	3.8	3.9	3.7
ENSMUSG00000016528	Mapkapk2	66.3	76.3	126.2	59.2	66.1	56.3	67.1	53.2	59.3	66.6	55.4	57.8
ENSMUSG00000014837	4931428F04Rik	1.3	2.8	0.8	3.7	5	2.8	1.4	3	2.6	2.5	4.1	3.6
ENSMUSG00000001419	Mef2d	51.2	62.7	61.4	49.6	45.5	35.5	11	14.7	13	21.3	16.6	18.4
ENSMUSG00000021913	Ogdhl	1.9	3.1	3	2.4	8.1	6.6	0.3	1.8	3.7	0.8	1.1	1.3
ENSMUSG00000074577	Fam65c	6.1	6.1	7.8	5.6	3.5	5.7	3.5	2.6	5.5	4.7	4.8	2.8
ENSMUSG00000050555	Hyls1	7.2	10	7.2	9.5	9.2	13.9	4.5	5.1	4.7	3.4	4.1	3.7
ENSMUSG00000068039	Tcp1	133.6	172.1	193.1	157	123.1	120.7	309.4	214.9	209.4	234.8	158.9	190.3
ENSMUSG00000009563	Tor2a	23.7	25.5	33	31.1	52.8	44.9	47.7	36.8	37.1	41	38.4	41
ENSMUSG00000027193	Api5	30.9	23.5	38.4	24.1	22	27.1	29.2	26.9	27.9	23.4	24.5	22.7
ENSMUSG00000024052	Lpin2	67	75.2	72.7	52.4	65.5	70.8	38	44.7	34.7	36.6	37.2	31.4
ENSMUSG00000031380	Figf	12.8	5.5	9.7	3.4	3.9	6.3	7.1	5.3	5.6	3.2	9.3	5.7
ENSMUSG00000050846	Zfp623	12.7	17.9	10.3	19.3	18.1	15.6	14.3	13.9	12.6	13.4	10.5	13.7
ENSMUSG00000023025	Larp4	15.6	17.4	24.1	16.1	13.4	13.2	18.5	18.3	21.4	16.7	17.1	15.3
ENSMUSG00000034295	Fhod3	23.9	41.5	26.3	34	41.5	43.1	15.2	28.2	26.5	28.7	25.1	25.2
ENSMUSG00000053964	Lgals4	16.3	37.2	9.2	12.4	8.8	6.2	1.6	4.2	1.6	4.4	4	4.6
ENSMUSG00000057406	Whsc1	29.2	33.2	30.2	43.7	47.7	35.9	20.4	24.2	13.9	16.6	22	19.8
ENSMUSG00000048365	Gm9825	14.8	12.1	23.4	22.3	26.1	30.9	22.8	20.4	26.9	29	27.1	25.4
ENSMUSG00000055692	Tmem191c	4.6	7.1	8.2	7.2	13.2	21.3	0.7	2.2	1	3.4	4.1	1.7
ENSMUSG00000045752	Tssc4	12.4	14.1	12.6	16.1	16.1	18.6	20.1	21.8	17.2	23.7	13.3	15.5
ENSMUSG00000002546	Golga2	37	36.1	36.7	26.4	34.5	34.2	26.9	33.2	31.2	48.3	29.1	35.9
ENSMUSG00000051675	Trim32	17.6	16.3	10.2	14.5	24.1	24	20.5	14.6	19.2	23.7	16.3	14.9
ENSMUSG00000030471	Zdhhc13	9.6	10.1	8.9	4.6	8	8.2	11.1	11.4	7.1	7.3	10.5	7.5
ENSMUSG00000030867	Plk1	1.9	6.1	1.2	5.8	4.4	4.7	0	0.6	0.2	0	1.7	0.6
ENSMUSG00000059482	2610301B20Rik	9.1	4.8	5.8	17.3	6.9	12.6	9.5	10.5	8.1	8.1	7.8	9.6
ENSMUSG00000031642	Sh3rf1	34.4	41	54.5	47.1	55.4	54	15.8	29.6	23.6	25.7	26.5	26.1
ENSMUSG00000022199	Slc22a17	16.9	8.9	5	15.1	14.7	17.3	14.7	14	12	19.2	12	14.1
ENSMUSG00000089774	Slc5a3	94.6	64.1	60.4	54.1	34.4	34.3	36.1	53.6	55.4	60.1	50.8	45.1
ENSMUSG00000037509	Arhgef4	3.8	7.3	9.6	15.8	19.7	9.1	0.5	3.4	0.8	1.5	3.3	2.9
ENSMUSG00000085936	2610307P16Rik	15.8	9.4	24.5	8.7	13.7	7.3	2.9	7.9	6.1	4.1	3.2	7.6
ENSMUSG00000037148	Arhgap10	18.3	20.8	19.3	22	21.3	19.6	34.4	30.3	32.2	38.5	19.7	27.6
ENSMUSG00000037813	D630003M21Rik	4.2	3.8	3.4	5.3	9.9	4.4	1.5	0.9	1.9	1.3	3.6	2.6
ENSMUSG00000083465	Gm11652	2.3	1.9	2.3	2.2	2.7	4.4	0.3	1.1	0.9	0.6	0	0.6
ENSMUSG00000045751	Mms22l	2.1	7.6	6.3	7.3	15.8	9.6	3.7	2.4	1.6	1.8	3.6	2.2
ENSMUSG00000028715	Cyp4a14	93.1	5.6	151.1	11.5	0.6	6.7	18.7	162	98.5	175.1	40.4	82.5
ENSMUSG00000061244	Exoc5	26.6	31.5	41.5	28.7	28.5	15.3	20.7	25.5	16	15.9	16	16.6
ENSMUSG00000038544	1110054O05Rik	7.3	13.1	6.1	14.1	10.6	16.4	6.8	6	7.9	5.3	7.9	8.1
ENSMUSG00000080242	Gm15487	38.3	48.8	69.3	40.9	30.5	8.2	75.3	62.2	69.1	71	53.6	40.3
ENSMUSG00000026966	Ssna1	15.9	25.5	40.1	35.6	45.3	33.1	54.2	27	34.9	41.5	27.4	33.8
ENSMUSG00000001473	Tubb6	8.8	14.2	19.6	9	5.6	12.1	7.6	9	6.1	9.5	14.4	10.2
ENSMUSG00000001687	Ubl3	87.2	70.5	82.3	65.7	74.2	65.5	158.8	121.3	139.2	126.8	104.1	122.4
ENSMUSG00000020794	Ube2g1	25.5	26.8	38	28.2	21.7	17.1	38.3	29.2	27.8	21.9	24.1	26.1
ENSMUSG00000033237	Arid2	20.2	25.8	22.4	26.6	34.9	25.8	9.3	15.9	18.2	13.7	20	16.4
ENSMUSG00000027215	Cd82	162.5	126.6	130.6	147.3	93.6	80.3	181.7	153.6	206.9	207.6	186.3	184.8
ENSMUSG00000026315	Serpinb8	9.3	4	6	15.2	5.7	18.9	8.3	4.3	7.4	7.5	5.7	7.2
ENSMUSG00000009281	Rarres2	44.7	42.2	42.1	25.1	30.5	35.8	188.2	36.6	27	48	71.9	52.9
ENSMUSG00000026484	Rnf2	18.1	15.8	17.4	14.3	17.1	9.2	10.1	11.4	12.1	8.3	12.3	10
ENSMUSG00000047409	Ctdspl	29.5	35.2	28.8	29.7	25.6	28.1	24.8	33.2	32.2	32.2	34.9	26.1
ENSMUSG00000087700	Gm15283	10	6.4	8.8	3.7	3.5	3.7	1.9	2	2.3	2.6	1.8	2.4
ENSMUSG00000038047	Haus6	4.1	8.4	5.6	6.3	18	11.2	3.5	4	4.8	4	5.6	3.9
ENSMUSG00000020831	0610010K14Rik	30.7	27	41.4	31.8	47.6	56.1	66	42.3	36.4	54.7	37.9	38.4
ENSMUSG00000029551	Psmg3	13.2	6.2	5.6	13.1	8.9	14.4	26.1	12.9	13.3	22	12.9	11.2
ENSMUSG00000030342	Cd9	123.4	98.8	151.2	96.8	73.6	95.4	82.1	72.9	63.6	73.7	76.5	82.9
ENSMUSG00000005360	Slc1a3	11.9	3.6	2.2	1.7	1.9	1.1	1.8	3.3	2.1	4.1	3.5	3.8
ENSMUSG00000070889	Pgap1	15.4	7.6	7.8	4.1	7.1	3.5	6	11.5	10.3	6.6	10.2	10.3
ENSMUSG00000030284	Creld1	13.9	27.1	27.4	11.1	20.2	6.8	24.5	21.9	20.7	18.4	18	14.5
ENSMUSG00000024926	Kat5	16.7	19.1	24.8	23.4	27.1	27.3	28	21	27.1	27.7	21.6	26.3
ENSMUSG00000029131	Dnajb6	88.1	73.4	76.8	79.3	58.6	60.1	94.7	65.7	62.6	61.2	61	63.3
ENSMUSG00000008140	2310044H10Rik	48.9	64.3	63.8	53	34.3	38.1	58.4	53.5	71.4	68.6	46.4	50.3
ENSMUSG00000090373	Gm17435	0.9	0.7	3.5	5	3.1	2.5	0.1	1	0.3	0.1	0.5	0.4
ENSMUSG00000090330	9130221H12Rik	9.8	3.2	1.9	6.7	9.2	7.4	4.9	6.8	6.2	6.8	5.5	6.2
ENSMUSG00000047112	0610012G03Rik	22.8	12.9	18.6	15.5	12.8	9.4	42.2	24.8	30.1	35.4	17.3	21.7
ENSMUSG00000021877	Arf4	64.6	63.8	79.4	56.1	55	65.1	108.5	68.6	78.5	61.8	64.6	59.6
ENSMUSG00000032621	Srek1	31.9	38.6	34.5	32.5	30.2	32.7	9	13.5	10.9	10.5	13.6	12.2
ENSMUSG00000028601	Echdc2	55.9	48.8	45.5	75.4	65.7	111.1	156.9	99	87.9	128	57.9	81.5
ENSMUSG00000025993	Slc40a1	31.5	49.9	32.5	45.1	49.3	52.1	24.5	32.4	37.7	27.8	24.8	28.1
ENSMUSG00000074153	9330175E14Rik	0.6	1.5	1.8	1.9	2.1	1.8	0	0.1	0.1	0	0.4	1
ENSMUSG00000079188	Gm7694	9.8	9.6	9.8	4.1	9.3	3.7	4.9	6	10.6	7.5	8.6	6.8
ENSMUSG00000037922	Bank1	0.5	1.3	0.8	2.5	5.1	3.6	0.4	2.3	1.3	0.4	2.2	1.7
ENSMUSG00000039396	Neil3	1.2	2	0.9	9.2	2.8	7.6	0	0.5	0.1	0	0.8	0.3
ENSMUSG00000089818	Gm15950	2.8	6.8	1.4	5.7	4.9	9.3	0.6	0.3	0.9	0.6	1.1	1
ENSMUSG00000046658	Zfp316	7.9	7.6	11.7	9.4	15.1	11.3	4	8.5	7.5	9.9	8.2	11.4
ENSMUSG00000035824	Tk2	11.9	12	9.5	10.3	10	6.4	17.5	13.1	11.4	16.7	10.1	13.2
ENSMUSG00000062647	Rpl7a	185.6	174	227.8	233.4	247.2	223.7	555.2	297.1	386.3	472.7	261.1	332.2
ENSMUSG00000020109	Dnajb12	56	50.7	44.9	40.8	29.7	51.2	97.5	82.2	86.5	97.4	52.5	79.7
ENSMUSG00000062609	Kcnj15	142.1	113.1	161.5	119.9	73.6	108.7	203.2	235.2	180.2	195.9	108.2	165.3
ENSMUSG00000031387	Renbp	38.8	37	18.8	34	61.5	62.8	67	52.3	56.6	59	33.2	40.4
ENSMUSG00000038205	Prkab2	8.9	6.4	7.5	9.2	14	8	3.8	4.1	3.2	4.1	5.3	3
ENSMUSG00000051853	Arf3	72.4	69.9	85.9	65.4	73.3	66.6	54.3	72.6	58.4	68.9	73.1	65.3
ENSMUSG00000038784	Cnot4	16.1	15.6	16	17.8	15.8	16.6	7.4	11.1	9.6	6.7	10.8	8.9
ENSMUSG00000090031	4732440D04Rik	31.3	8.6	31.8	36.5	61.9	69.9	13	18.4	9.2	17.8	16.6	12
ENSMUSG00000034390	4933407C03Rik	33.2	30.8	32.8	38	32	39.3	45.2	83.5	70.1	77.7	49.2	72.7
ENSMUSG00000054715	Zscan22	11.5	6.2	8.9	7.6	5.4	5.5	8.3	6.8	7	7.6	6.1	8.4
ENSMUSG00000022206	Npr3	2.8	1.2	0.7	1.9	5.5	4	6.3	14.9	9.4	9.4	10.1	10.1
ENSMUSG00000052337	Immt	105.5	104.7	86.9	81.2	63.5	90	312.7	221.9	288.2	252.3	157.7	197.7
ENSMUSG00000024097	Srsf7	33	32.6	43.6	36.2	48.6	49.2	24.6	19.7	18.7	23.9	22.6	17.8
ENSMUSG00000033016	Nfatc1	6.9	9.8	6.7	11.1	15.1	12.5	5.1	6.9	5.9	5.8	9	8.4
ENSMUSG00000024219	Anks1	19.6	11.7	13.4	18.8	19.3	18.2	11.4	19.9	18.1	23.2	15.7	15.9
ENSMUSG00000040621	Gemin8	13	17.3	14	7.3	13.5	12.1	18.5	11.5	10.4	15.9	11.9	12.4
ENSMUSG00000047037	Nipa1	3.4	4.1	3.7	7.1	5.9	4.8	7.5	8.3	8.8	6.8	8.6	8.1
ENSMUSG00000022822	Abcc5	67.4	77.7	56	49.8	60.4	59.4	27.1	24.4	26.4	31.7	28.9	24
ENSMUSG00000006310	Zbtb32	3.1	6.4	13.1	20.9	8.2	11.8	1	2.9	1.2	0.6	2.6	2.1
ENSMUSG00000032875	Arhgef17	21.2	26.7	17	27	27.9	30.3	7.4	17.1	15.2	19.7	24.3	19.3
ENSMUSG00000056870	Gulp1	7.2	18.9	16.8	4	11.6	7.9	7.5	6.9	6.3	8.4	9.1	8.9
ENSMUSG00000013236	Ptprs	27.8	33.2	20.7	32.5	62.3	35.1	8.9	14.8	15.1	12.8	37	22.9
ENSMUSG00000031904	Slc7a6	9.6	9.8	8.4	4.6	5.4	0.7	1.5	2.3	1.1	2.4	4.8	3.2
ENSMUSG00000029073	Gltpd1	13.6	22.5	19.5	10.3	7.2	6.7	22.5	26.2	30.9	31.9	17.3	27.6
ENSMUSG00000029922	Mkrn1	28.4	23.8	39.7	38.4	50.7	52.2	52.2	46.8	43.5	47.5	35.9	36
ENSMUSG00000044807	Zfp354c	5.9	7.1	3.3	9.7	6.8	9.5	3.3	6.4	6.2	5.9	10.7	6.4
ENSMUSG00000018334	Ksr1	9.6	13.2	13.5	12.4	7.9	5.4	3.9	6.9	6.1	7	10.3	6.2
ENSMUSG00000028690	Mmachc	11.7	9.6	7.8	9.7	4.6	7.1	17.9	13.5	15	14.9	11.5	8.4
ENSMUSG00000017299	Dnttip1	18.7	11	14.7	21.5	15.3	42.4	21.1	13.2	14.4	15.8	12.7	15.4
ENSMUSG00000032199	Polr2m	125.5	103.2	99.4	105.1	80.9	77.8	144	128.9	135.2	141.3	100.5	115.9
ENSMUSG00000029466	Anapc7	13.8	11.3	14.6	21.3	14.7	19.4	26.8	18.4	18.7	18.5	16.9	18.2
ENSMUSG00000053898	Ech1	44.5	41.3	83.1	46.1	20.3	32.8	216.4	98.5	113.7	147.3	67	90.9
ENSMUSG00000024065	Ehd3	11.2	11.8	8.9	8.6	5.9	8.2	22.2	24.6	27.4	21.7	19.6	22.9
ENSMUSG00000073738	Gm10567	4.6	12.5	8.6	19.2	15.6	13.6	15.2	12.6	13.1	8.9	10.8	13.7
ENSMUSG00000045005	Fzd5	6.7	4.9	8.8	6.1	4	3.6	5.3	10.1	9.2	10	6.6	8.2
ENSMUSG00000035863	Palm	41.6	42.8	40.5	50.9	43.6	56	91	77.8	85.5	109.3	59.2	83.4
ENSMUSG00000020262	Adarb1	4.8	6.5	8.8	13.8	7.8	7.6	2.7	8.2	4.2	8.3	5.4	6
ENSMUSG00000026880	Stom	11.2	21.2	19.3	15.2	11.4	10.1	12.7	17.6	9.1	16.3	13	12.1
ENSMUSG00000052821	Cysltr1	2.8	4.5	1.4	1.3	1.8	1.4	0.1	0.4	1.1	0.4	3	0.8
ENSMUSG00000073155	1810058I24Rik	15.8	12	9.5	25.9	29.3	18.2	22.2	18.5	21.7	39.2	13.6	20.9
ENSMUSG00000040732	Erg	9.9	16.1	6.1	7	4	8	11.8	14	16.5	13.9	12.7	10.9
ENSMUSG00000050930	4933403G14Rik	6.5	4.9	3.4	2.6	2.7	2.2	8.3	7.7	7.2	8.5	5.6	7.3
ENSMUSG00000022261	Sdc2	20.8	15.3	14.6	14.7	28.4	48.2	38.8	21.6	17.7	23.2	18.9	29.6
ENSMUSG00000021565	Slc6a19	55.9	31.4	21.6	27.6	11.8	23.2	77.4	116.5	134	112.7	53.1	83.8
ENSMUSG00000031712	Il15	3	3.6	4.4	4.7	5.3	8.3	7.1	7.7	3.4	3.7	4.2	3.5
ENSMUSG00000023020	2310016M24Rik	66.4	44.8	31.9	34.5	32.3	30.5	103.1	73.5	77.3	97.7	60.1	80.3
ENSMUSG00000020053	Igf1	24.7	42	29.3	14.5	24.8	15.3	21.6	17.3	12.1	18.1	43.5	24.4
ENSMUSG00000005802	Slc30a4	15.5	13	14.5	14.2	8.1	10.8	14.3	11	9.6	10.1	10.4	9.3
ENSMUSG00000023032	Slc4a8	6	5.5	6	9.7	11.7	5	3.1	11.5	6.8	9.1	7.1	8.8
ENSMUSG00000026571	Dcaf6	30.7	28.9	23.4	26.7	21.3	22.9	27.9	25.5	27.9	27.3	22.9	23.4
ENSMUSG00000017747	Ghdc	44	39.7	32.4	30.9	30.5	36.4	110.5	48.3	52.3	61.7	38.7	54.1
ENSMUSG00000054920	Klhl5	14.9	15.5	18.4	17.1	12	8.4	21.1	19	17.4	17.4	20.3	17.6
ENSMUSG00000040044	Orc3	45.2	58.6	46.9	39.3	42	44.8	32.3	33.1	23.6	23	34.5	29
ENSMUSG00000030249	Abcc9	3.8	3.1	2.8	3.6	1	1.9	7	5.5	5.1	6.6	6.1	5.1
ENSMUSG00000024091	Vapa	50.7	58.7	62.7	46.7	38.3	57	84.9	68.7	76.6	81	58.4	67.2
ENSMUSG00000018820	Zfyve27	35.1	44.8	32.7	45	57.8	50.8	14.9	16.2	14.6	21.5	21.3	20.8
ENSMUSG00000036591	Arhgap21	49.3	53.4	60	35.3	40.9	38.1	49.8	53.3	34.5	48.2	56.2	48.9
ENSMUSG00000003660	Snrnp200	43	43.6	39.2	46.3	42.1	45.1	21.7	47.6	36.9	37.1	37.4	39.6
ENSMUSG00000050891	Tatdn1	5.1	8.3	6.7	9.7	14.9	6.4	10.3	9.1	10.9	8.3	9.2	8
ENSMUSG00000085433	Gm16001	1.9	3	9.4	5.8	6.5	11.8	0.9	2.3	1.5	1.7	3.9	2.8
ENSMUSG00000049327	Setd8	68.4	57.8	68.4	81.9	83.9	106.2	110.7	73.5	101	81.2	65.7	78.3
ENSMUSG00000091819	Gm17443	4	5.5	5	4.3	3	1.6	1.6	1.3	1.1	1.3	1.4	1.5
ENSMUSG00000021731	Mrps30	24	24.6	27.2	16.1	13.6	16.9	39.5	26	28.1	25.6	19.1	23.1
ENSMUSG00000029038	Ssu72	49	55.3	54	60.3	55.3	73.4	114.5	62.5	83.9	82.3	53.7	69.1
ENSMUSG00000053730	Tmem39b	0.8	5.4	2.6	6.3	5.7	6.1	4.9	4.7	5.4	4.5	3.2	2.4
ENSMUSG00000004317	Clcn5	57.1	39.2	46.7	38	33.5	39	41.9	45.6	47.8	40.8	39	50.3
ENSMUSG00000083606	Gm15916	5.1	8.2	7.5	6.3	4.5	4.8	0	0.3	0	0	2.4	0.6
ENSMUSG00000027959	Sass6	3	3.3	2	2.5	1.8	0.6	0.6	1	1.3	0.4	1.8	1.7
ENSMUSG00000072844	G530011O06Rik	3.4	2.8	7.3	3.2	2	2.2	1.6	2.2	1.9	1.5	1.3	2.4
ENSMUSG00000031886	Ces2e	2.8	2.2	1.4	1.7	1.6	1.3	14.3	13.4	7	9.9	6.6	8.1
ENSMUSG00000069920	B3gnt9-ps	7.6	5.7	2.9	4.4	2.1	1.1	2.6	2	1.2	1.7	5.3	3.2
ENSMUSG00000059734	Ndufs8	36.7	33.8	31.6	37	22.5	24.2	138	76.9	101.6	95.7	53.5	69.2
ENSMUSG00000014496	Ankrd28	17.5	15.8	25	15.4	12.9	15.1	18.6	22.4	20.5	18	15.6	20.5
ENSMUSG00000044968	Napepld	15.9	10.3	4.9	5.4	5.8	3.9	6.3	6.3	6	5.6	8.2	8.2
ENSMUSG00000021018	Polr2h	6.5	5.6	8	7.5	3.8	3.5	5.1	7.3	5.6	6.5	4.6	5.6
ENSMUSG00000020423	Btg2	25	31.1	63.2	17.2	16.1	22.3	7.4	11.6	10.1	10.9	16.3	12.1
ENSMUSG00000002635	Pdcd2l	9.9	8	9.8	10.3	13.5	9.4	17	12.2	10.4	18.2	11.2	11.5
ENSMUSG00000002812	Flii	76.9	55.9	71.8	62.6	51.3	56.7	46.5	60.5	54.2	66.8	61.7	60.7
ENSMUSG00000044043	Pcdhb14	1.2	1.9	1.9	1.7	3.6	2.2	0.8	1	0.7	0.3	1.3	1.1
ENSMUSG00000037646	Vps13b	27.9	24.9	28.7	27.9	33	36.7	10.6	20.8	15.6	14.7	14.2	16.6
ENSMUSG00000037851	Iars	19.2	28.2	25.7	28.5	54	26.4	24.3	31	26.4	37.2	30.1	25.1
ENSMUSG00000090000	Ier3ip1	28.9	23	26.7	21.6	10.9	13.4	18.9	14.6	16.4	22.7	20	19
ENSMUSG00000009630	Ppp2cb	44.3	29.8	45.1	32.4	25.1	33.2	54.5	43.1	48.8	41.4	44.1	37.8
ENSMUSG00000026814	Eng	33.3	24.6	41.6	26.5	19.8	29.6	44.7	42.2	47.1	44.2	50.6	42.6
ENSMUSG00000038013	Wipf2	21.3	12.2	14.9	11.9	10.6	14.5	5.3	10	9.9	12.3	10.9	8.9
ENSMUSG00000018796	Acsl1	106.8	65.7	101.8	48.4	50.6	68.9	112.1	186.8	187.9	187.1	90.4	160.5
ENSMUSG00000022940	Pigp	14.3	6.3	12	19	23.4	14.1	20.5	14.7	20	17.4	14.8	19.7
ENSMUSG00000040502	March9	5.3	4.3	3	10.4	8.8	5	5.9	5.4	6.3	6.3	5.8	5.5
ENSMUSG00000041936	Agrn	127.1	176.2	156.9	191.9	189.2	174.5	31.6	61.7	59.5	68.1	99.8	87.7
ENSMUSG00000022211	Lrrc16b	0.3	1.4	0.3	0.7	1.7	1.1	0.1	0.2	0.3	0.2	0	0.2
ENSMUSG00000031701	Dnaja2	33.1	25.4	32.1	26.3	24.4	21.5	35.3	38.1	39.3	31.1	25.5	31.1
ENSMUSG00000021087	Rtn1	8.7	3.3	2	1.4	2.6	0.7	1.3	2.3	3.4	2.9	3.5	2.8
ENSMUSG00000060002	Chpt1	214.6	184	210.4	162.7	116	179.8	641	385.4	465	279.6	165.4	250.9
ENSMUSG00000034748	Sirt6	4.4	1.4	11.8	9.8	13.8	11.3	4.7	3.1	5.7	5.2	3.5	4.8
ENSMUSG00000044792	Isca1	40.8	32.7	22.4	24.4	23	23.6	57.2	42.3	47.9	50	34.4	36.9
ENSMUSG00000042594	Sh2b3	14.7	15	24.5	23.5	18.8	29.4	6.2	12.3	10.2	13.1	16.1	10.1
ENSMUSG00000029198	Grpel1	8.3	7.9	10.7	11	9.7	12.1	32.7	18.7	22.6	25.6	15.5	18
ENSMUSG00000002944	Cd36	12.5	18.9	13.1	9.3	9	11.7	106.5	19.9	23.7	23.2	11	19.7
ENSMUSG00000020435	Osbp2	4	6.4	8.5	5	4.5	3.8	15.5	7.2	6.4	4.1	2.8	5.3
ENSMUSG00000034453	Polr3b	10	10.6	10.9	11.5	10.5	11.3	6.5	9.7	8.4	8.5	10.1	9.2
ENSMUSG00000018567	Gabarap	82.5	81.2	92.6	101.2	83.7	101.4	186.7	93.8	130.2	139	82.7	99.7
ENSMUSG00000023259	Slc26a6	4	4.3	4.6	2.5	1.6	3.8	3.7	7.2	9	7.2	5.2	6.6
ENSMUSG00000041629	D11Wsu99e	11.9	15.1	14.2	12.6	9.7	6.8	17.8	11.8	11.8	17.4	10.3	8.9
ENSMUSG00000022827	Rabl3	6.8	8.2	11	10.2	3.5	3.8	6.6	7.7	8.8	5.3	7	11.7
ENSMUSG00000028431	Ikbkap	12.7	15.4	17.3	10.3	13.6	8.9	6.6	7.1	5.9	6.9	7.6	7.3
ENSMUSG00000053012	Krcc1	35.1	34.9	34.6	35.6	36.8	35.7	57.3	42.1	49	33	35.9	41
ENSMUSG00000042814	Mcts2	12.2	16.6	14.1	15.3	16.7	19.3	10	7.7	7.7	8.2	6.2	10
ENSMUSG00000035279	A430110N23Rik	0.9	1	0.6	1.3	3.2	1.7	0	0.1	0.2	0.2	1.8	1
ENSMUSG00000038398	Upf3a	11.3	15	9.1	12.8	18.1	13.6	13	9.2	10.8	14	9.6	9.7
ENSMUSG00000027566	Psma7	58.5	160	130	66.6	70.2	72.6	132.3	72.5	82.5	97	52.9	72
ENSMUSG00000024072	Yipf4	19.5	13.8	19.8	13.8	11.4	16	23.1	18.1	24.3	16.9	15.8	17
ENSMUSG00000048440	Cyp4f16	25.7	27.3	19.6	12.3	26	11.5	8.3	8.5	10.4	9	13.6	9.9
ENSMUSG00000054178	Gm9938	13.5	10.4	9.4	14.4	12.1	13.6	7.4	12.6	11.1	6.8	13	8.3
ENSMUSG00000032422	Snx14	41.7	35.2	32.8	21.1	22.6	27.2	25.7	28.4	26.8	19.1	18.8	22.3
ENSMUSG00000026436	Elk4	72.3	58.8	69.7	61.9	63.5	47.4	23.3	59.2	35.2	36	51.2	48.4
ENSMUSG00000085172	Gm6542	8.4	3.4	6.3	14.5	12.4	16	1.2	8.5	0.6	2.8	6	2.1
ENSMUSG00000041147	Brca2	2.5	2.7	1.8	4.1	2.8	3.8	0.5	2.3	1.2	0.8	2	1.6
ENSMUSG00000030279	5730419I09Rik	13.8	15.2	12.9	21.3	17.5	23.4	12.3	16.8	17	16.4	16.4	12.6
ENSMUSG00000021990	Spata13	58.9	45.7	41.1	64.6	84	116	24.7	47.9	51.2	64.6	63	55.8
ENSMUSG00000039701	Usp53	26.1	30.1	32.5	18.3	20.5	18.2	16.4	18.5	17.5	19.3	18.2	18
ENSMUSG00000045394	Epcam	69.6	46.2	59.8	45.6	43.6	34.6	57.9	63.3	78.1	77.6	68.4	69.4
ENSMUSG00000013593	Ndufs2	180.5	103.6	122	95.5	80.7	98	466.2	281.7	318.5	246.8	199.7	242.5
ENSMUSG00000075324	Fign	6.6	9.1	3.9	17.3	11.4	10.6	2.8	4.3	3.1	2.5	5.7	5.3
ENSMUSG00000024654	Asrgl1	5	7.1	13.3	17.9	8.3	19.2	2.9	5.8	5.1	5.7	5.1	5.2
ENSMUSG00000060279	Ap2a1	30.8	55.2	36.4	53.9	49.9	58.1	28.4	40.1	29.1	33.5	31.3	47.7
ENSMUSG00000091626	Gm17462	6.7	9.7	3.7	3.3	4.4	1.4	0.8	1.7	0.8	0.2	1.2	1.6
ENSMUSG00000091384	Gm17574	1.8	1.8	1.8	2	1.3	0.9	0.3	0.9	0.2	0.1	0.5	0.4
ENSMUSG00000056687	Gm11696	2.4	2.4	1.4	0.6	1.1	1.8	0.8	1.7	1	0.9	0.9	0.4
ENSMUSG00000037679	Inf2	7.8	8.9	11.1	10.1	16.2	10.9	3	5.3	4.5	5.6	11.9	7.5
ENSMUSG00000070056	Mfhas1	15.7	18.4	15	19.3	23.2	19.5	12.5	20.8	25	30	20.5	23.4
ENSMUSG00000025225	Nfkb2	29.1	38.3	37.3	49.2	48	48.1	9.7	17.1	16	17.5	27.9	26
ENSMUSG00000056383	AI987944	6.9	6.2	6	4.3	7.2	2.9	5.4	7	8.2	3.9	5	5.6
ENSMUSG00000033487	Fndc3a	49.1	51.9	71.2	54.1	43.3	37.8	23.9	32.7	35.4	27.1	25.8	22.6
ENSMUSG00000076431	Sox4	58.1	46.3	60.8	61.6	107.2	57.6	12.5	17.4	18.1	33.6	64.6	39.9
ENSMUSG00000039943	Plcb4	31.3	28.2	32.8	17	24.4	19.5	14.2	21	19.7	13.2	17.8	17.1
ENSMUSG00000020439	Smtn	64	96.7	73.7	83.6	97.2	94.3	28.3	59.5	53.5	59.4	66	66.1
ENSMUSG00000007080	Pole	2.1	4.4	4.5	7.4	4	8	0.3	1.1	0.5	0.7	2.6	1.6
ENSMUSG00000071657	Bscl2	22.1	26	25.9	27.7	44.5	32.3	41.1	37.2	41.4	52.8	31.6	33.8
ENSMUSG00000043557	Mdga1	3.5	6.8	0.9	6.3	7.9	8.1	1	0.1	0.3	0.1	1.6	0.3
ENSMUSG00000003200	Sh3gl1	12.6	13	20.9	20.8	26.5	23.9	17.5	14.4	17.6	22.2	22.8	20.3
ENSMUSG00000032437	Stt3b	55.9	51.5	55.8	50.5	42.6	52.9	65.4	62	70.3	67	56	62.7
ENSMUSG00000047221	Fam185a	4.4	10	6	5.2	5.1	3.1	6.5	7.8	4.7	5.8	6.7	7.6
ENSMUSG00000019866	Aim1	14.6	10.6	14	12.6	8.8	10	9.8	13	9.3	9.6	13.4	11.8
ENSMUSG00000058355	Abce1	25.7	20.8	37.8	19.9	19.1	18.4	31.7	24.9	28.9	21.4	24.2	22.6
ENSMUSG00000022949	Clic6	0.4	2.9	0.3	6.8	1.6	8.7	0.2	1.2	1.2	5	0.8	0.9
ENSMUSG00000034435	Tmem30b	34.1	12.5	10.4	7.8	11.4	3.8	17.4	17.7	19	18.8	17.9	19.4
ENSMUSG00000001039	B9d1	16.6	2.9	18.6	26.1	31.4	30.7	21.2	10.6	13.1	11.6	11.8	13.8
ENSMUSG00000024941	Scyl1	26.1	29.1	26.7	28.4	28.2	33	53	36.1	48.6	49.3	35	39.3
ENSMUSG00000031441	Atp11a	153.7	258	235.5	259.3	275.2	285	312.7	204.8	213.5	190.1	135.8	170.1
ENSMUSG00000015291	Gdi1	70.6	73.2	55.2	78.9	74.8	70.5	48.6	50.7	60.9	45.2	44.6	45.3
ENSMUSG00000027954	Efna1	32.8	26.7	24.5	21.7	20.8	14.6	46.1	28.2	28.3	39.6	20	28.9
ENSMUSG00000089647	Gm2245	0.8	0.6	0.8	1.2	1.8	0.7	0.1	0.2	0	0	0.2	0.2
ENSMUSG00000022235	Cmbl	51.8	53.7	34.2	44.2	23.7	24.6	281.2	140.3	160	124	80.2	128.1
ENSMUSG00000020448	Rnf185	14	17.3	17.1	15.4	20.9	25.7	27.8	19.5	18.7	28.5	18.9	18.9
ENSMUSG00000036026	Tmem63b	51	62.2	77.6	73.8	69.3	84.5	32.8	49.3	37.7	49.3	28.8	32.4
ENSMUSG00000018166	Erbb3	29.8	32.3	39.8	30.3	31.9	26.6	29.8	43.7	38.6	39.2	27.7	38.8
ENSMUSG00000051235	Gen1	0.6	2	0.8	2.3	1.7	1.7	0.7	0.5	0.3	0.7	1	0.4
ENSMUSG00000075511	1700001L05Rik	3.6	1	1.8	4.1	3.5	2.3	1.7	1.3	2.7	2.1	2.1	2.2
ENSMUSG00000092260	Zfp963	6.4	7.3	8.3	5.2	3	4	3.6	5	7.6	5.4	6.9	5.8
ENSMUSG00000014226	Cacybp	30.8	48.5	32.3	23.6	29.2	28.3	52.3	33.5	36.4	37.4	25.5	27.8
ENSMUSG00000041658	Rragb	3.7	1	3.8	3.5	6.4	14	2.7	2.3	1.3	4.1	4.2	2.6
ENSMUSG00000046223	Plaur	12.4	20.1	37.6	12.2	15.7	11.7	6.4	6.1	6.3	9.4	10.3	9
ENSMUSG00000020042	Btbd11	2.8	7.1	1.6	5.5	11.2	4.3	1.4	3.3	2.1	3	2.8	3.6
ENSMUSG00000021945	Zmym2	30.3	26.6	32.8	23.8	25.5	26.7	15	18.9	15.1	12.3	18.4	14.8
ENSMUSG00000052293	Taf9	27.4	15.1	23.2	15.6	11.9	15.9	31	19.6	20.9	15	15.6	19.3
ENSMUSG00000030098	Grip2	1.5	2	1.3	1.6	1	0.5	0.6	1.5	1.2	1.6	1.1	1.7
ENSMUSG00000074497	A430078G23Rik	1.9	2.3	0.4	3.4	2.1	3.6	0.3	0.6	0.1	0.4	1.6	3.3
ENSMUSG00000020246	Hcfc2	16.9	10.6	29.4	23.3	23.8	37.2	28.5	15.3	19.7	13.8	15	10.5
ENSMUSG00000047804	Akap10	23.4	18.9	21.7	21	27.6	24.8	23.7	22.3	18.1	18.5	17.5	18.6
ENSMUSG00000029233	Srd5a3	18.8	39.9	19.4	17.1	9.8	9	12.3	15.9	22.3	17.6	12.2	9.5
ENSMUSG00000038860	Garnl3	2.4	6.8	2.6	6.3	6.5	8.6	1.6	0.6	0.6	0.6	3.8	3.5
ENSMUSG00000031776	Arl2bp	47.9	31.8	40	38.3	30.5	25.9	55.6	55.1	59.4	46.8	50.9	50.6
ENSMUSG00000022558	Heatr7a	78.8	119.3	92.5	87.5	66.6	61.8	38.4	57.7	63.7	63.1	48	48.8
ENSMUSG00000038542	Pcid2	15.6	11.8	13.2	10.2	4.7	11.2	20.4	19.8	14.3	14.9	17.6	16.6
ENSMUSG00000020818	Mfsd11	38.7	48.9	71.3	28.6	26.8	45	36.1	30.9	32.6	46.2	32.8	39.6
ENSMUSG00000090702	Gm17552	0.7	0.6	0.3	1.1	1.2	0.6	0.1	0.7	0	0.1	0.2	0.4
ENSMUSG00000040761	Spen	64.7	48.5	71.1	50.1	44.7	32.8	14.9	45.4	26.9	26.6	35.6	46.7
ENSMUSG00000027879	Sec22b	21.5	24.2	28.8	20.4	22.7	20.2	25.5	23.2	26.3	25.5	21.8	23.8
ENSMUSG00000038722	Bud31	58.3	38.8	39.4	36.7	38	34.5	70.4	35.4	35.1	39.3	42.5	34.6
ENSMUSG00000072294	Klf12	8	6.3	4.9	8.8	8.3	9	4.4	12.3	8.3	7.5	8.7	9
ENSMUSG00000086992	Gm15941	5.8	4.1	2.5	3.8	6.8	10.3	0	2.3	0	0.7	0	0
ENSMUSG00000037552	Plekhg2	13	22.9	49.3	45.6	39.1	55.7	2.9	9.4	4.7	7.2	20.2	7.6
ENSMUSG00000021669	Col4a3bp	23.7	29.6	20.5	21.5	21	18.7	20.1	20.3	21.1	19.2	17.3	18.2
ENSMUSG00000023961	Enpp4	17.1	10.6	17.1	11.4	9.4	9.5	12	13.9	14	8.9	12.2	12.2
ENSMUSG00000039983	Ccdc32	4.5	7.3	10.4	7.9	3.5	1.4	19.5	12.3	11.9	17.1	11.2	9.9
ENSMUSG00000029122	Evc	97.3	131	47.3	119.4	119.6	162.7	100	93.6	85.1	135.2	79.7	95.7
ENSMUSG00000034602	Mon2	22.9	19.6	21.6	18.4	19.6	21	12	18.1	15.8	17.1	16.9	17.2
ENSMUSG00000032477	Cdc25a	3.9	5.3	5	4.6	9.9	6.2	2.2	6.2	4.6	7.3	5.7	5.4
ENSMUSG00000029587	Zfp12	27.3	16.6	15.2	21.8	22.4	38.2	10.4	16.1	10.1	12.3	12.6	14
ENSMUSG00000034949	Zfr2	9.5	17.9	5.8	5.6	3.1	5.3	3	3	1.8	2.4	5.6	4.2
ENSMUSG00000022420	Dnalc4	13.9	14.1	11.8	13.9	18.1	16.6	21.5	17.4	21.9	19.3	13.8	12.8
ENSMUSG00000004266	Ptpn6	30.4	39.8	59.8	42.4	19.6	26.4	34.3	34.1	40.7	23	36.8	39.8
ENSMUSG00000059659	Gm10069	2.2	2.9	0.7	1.3	0.4	0.7	0.6	1.1	0.7	0.7	1	0.9
ENSMUSG00000005986	Ankrd13d	6.9	8.3	4.9	8.4	9.3	10.5	2	0.7	1.5	1.8	3.8	2.1
ENSMUSG00000092035	Peg10	2	3.2	0.7	3.5	3.4	2.3	0.8	0.8	0.8	0.5	1.3	0.8
ENSMUSG00000030655	Smg1	28.6	33.1	30.2	31.8	36.6	32.2	6.5	16.1	12.2	12.1	19.7	15.5
ENSMUSG00000027474	BC020535	9.8	4.1	1.9	2.2	3	1.2	1.4	4.1	1.7	5.5	2.1	1.3
ENSMUSG00000029029	Wdr8	7.2	12.2	7.2	10.1	18.6	10.2	12.2	11.6	6.3	18.7	13.6	10.2
ENSMUSG00000046707	Csnk2a2	10.8	12.6	13	13.3	14.9	20.7	12.2	11.3	11.6	13.6	11.7	11
ENSMUSG00000030443	Zfp583	3.8	3.2	1.9	5.7	3.9	3.6	2.4	1.5	2.4	0.5	4.3	2.8
ENSMUSG00000090761	Gm17201	17.3	18.9	5.9	18.4	20.5	22.1	1.8	3.2	6.9	6.6	5.7	5.9
ENSMUSG00000079293	Clec7a	3.6	2	1.2	3.4	11.3	8	3.5	1.2	0.9	1.1	8.9	5.7
ENSMUSG00000020289	Nprl3	10.8	26.1	18.3	26.1	39.5	25.9	25	19.2	16.5	15.9	20.7	16.2
ENSMUSG00000000266	Mid2	7.3	9.8	9.6	11.8	9.8	13.2	7.2	9.4	15.1	10.2	8.4	11.7
ENSMUSG00000032298	Neil1	11.8	7.7	14.4	4.8	11.4	7.2	10.7	9.2	13.1	13.3	9.8	9.5
ENSMUSG00000031532	Tmem66	49.8	39.3	51.1	44.8	29.2	34.6	90.9	69.7	75.1	72.7	60.8	65.3
ENSMUSG00000048755	Mcat	9.5	8.3	5.8	4.6	3.4	8.3	26.7	9.8	12.5	19.3	8.2	12.6
ENSMUSG00000048911	Rnf24	15	18.4	7.9	7.2	5	10.9	7.7	27.2	28.4	15.5	12.9	10.1
ENSMUSG00000033373	Fntb	8.3	2.5	9	9.9	14	14.7	6.4	6.2	8.9	5.5	9.6	8.1
ENSMUSG00000025270	Alas2	10	9	6.9	8.9	22.3	12.8	36.1	13.4	17.3	25.2	6.6	10
ENSMUSG00000031880	Rrad	9	5.9	5.3	11.8	9.5	11.9	3.5	4.9	3.1	3.6	9.4	7.4
ENSMUSG00000024056	Ndc80	1.2	3	2.4	6.2	3.6	5.9	0	0.6	0	0.3	1.4	0.6
ENSMUSG00000056116	H2-T22	17.2	17.6	23.6	34.3	25.9	45.8	48	4.4	25.7	36.1	29.6	17.9
ENSMUSG00000002343	Armc6	6.4	12.7	7.1	1.8	8	5.8	6.9	3.4	4.5	6.6	4.9	4
ENSMUSG00000078897	Gm4724	3.9	3.2	1.9	3.7	4.6	9.1	4.5	4	1.8	2.4	1.4	1.5
ENSMUSG00000029014	Dnajc2	22.7	15.8	35.1	43.5	31	28.6	36.4	24.4	24	23.5	27	24.8
ENSMUSG00000081887	Gm12097	3	3.3	3	5.7	6	13.5	0.3	1.8	0.3	0.3	0.9	1
ENSMUSG00000042380	BC003266	13.4	7.3	8.8	13.9	19.2	22.5	32.6	19	19.8	29.9	15	17.8
ENSMUSG00000019791	Hint3	54.3	54.3	32.6	36.6	37.4	32.9	65.5	68.9	51.2	50.8	31	50.7
ENSMUSG00000002308	Cd320	13.6	6.8	18.9	7.3	8.8	4.7	31.1	16.5	26.7	30.3	17.7	16.6
ENSMUSG00000028389	Zfp37	3.4	6.3	1.9	1.7	1.8	2.9	2.3	8.2	1.6	1.6	2.3	1.7
ENSMUSG00000025369	Smarcc2	39.8	44.5	42.5	49.2	48.1	46.6	34.6	47.5	43.7	50.5	43.4	44.7
ENSMUSG00000005683	Cs	79.4	67.2	71.5	63.4	48.5	71.1	101.1	104	115.8	107.1	90.3	97.4
ENSMUSG00000001520	Nrip2	5.7	7.6	2.4	7.4	6.9	11.5	1.6	4.4	4.4	2.7	3.3	4.4
ENSMUSG00000030766	Arhgap17	18.6	18.4	19.9	14.5	15.5	20.2	12.2	14	14.5	15.4	17.8	13.9
ENSMUSG00000046865	Fbl	14	27	25.2	27.1	27	29	31.5	22.3	22.4	29	25.6	24
ENSMUSG00000019960	Dusp6	19.2	19.6	23.6	20.7	10.7	15.5	24.1	28.6	29	29.3	22.5	25.6
ENSMUSG00000052688	5430435G22Rik	0.8	5.5	2.8	5.6	8.5	5.5	0.9	1.1	2.3	1.6	7.2	2.9
ENSMUSG00000002489	Tiam1	43.4	28.4	28.8	22.1	16.1	34.1	4.1	24.2	18.9	24.5	27.1	17.9
ENSMUSG00000037440	Vnn1	21.9	14.6	42	16.8	7.9	13.8	63	43.4	33.7	38.1	19.8	28.7
ENSMUSG00000002320	Tm9sf1	56	48.2	59.2	42.5	56	27.3	127	88.4	89.8	65.3	72.1	91.3
ENSMUSG00000024298	Zfp871	54.7	51.4	35	37.7	36.4	31.7	22.9	43.2	39.4	29.3	34.7	34.1
ENSMUSG00000012405	Rpl15	81.9	85	122.5	73.4	80.6	75.6	146.6	70.1	104.8	99.5	72.6	77.1
ENSMUSG00000025094	Slc18a2	1.8	3.5	3.2	3.4	3.4	4.1	1.2	1.7	1	0.8	1.7	1
ENSMUSG00000033047	Eif3l	46.9	53.7	57.8	44.9	43.9	52.8	81.2	62.9	69.5	66	56	60.8
ENSMUSG00000038384	Setd1b	14.6	21.2	23.4	26.4	24.7	22.9	4.3	10.1	10.1	13	16.4	13.9
ENSMUSG00000033124	Atg9a	13.7	20.4	13.1	13.1	8.8	13.3	14.9	18.7	17.2	22.5	15	17.8
ENSMUSG00000008206	Lass4	10.6	8.3	3.8	11.3	12.7	10.7	9.7	7.6	8.1	9.1	8	8.1
ENSMUSG00000042275	Pelo	20.3	25.9	14.8	29.3	31.1	26.8	27	17.1	19.3	19.8	21.8	15.5
ENSMUSG00000047238	Mageh1	9.3	6.7	3	8.4	10.9	17.6	11	10	12.2	13.5	11.8	11.8
ENSMUSG00000011267	Zfp296	1	1.6	0.9	3.6	1.1	1.8	1.3	0.9	1.3	1.3	2	0.5
ENSMUSG00000032235	Narg2	18.8	30.2	14.2	12.2	19.2	8.9	7.4	7.3	5.8	5.3	7	6.8
ENSMUSG00000062075	Lmnb2	7.9	8.6	14.2	7.3	8.4	5.7	5.7	5.7	7	7.2	7.9	8
ENSMUSG00000007815	Rhoa	124.7	141.8	172.2	129.8	102.2	138.2	231.7	159.2	175.7	156.4	135.8	143.2
ENSMUSG00000053046	Brsk2	2.9	1.5	4.7	3.2	4.1	8.9	0	0.3	0.2	0	0.5	0.3
ENSMUSG00000034928	Rnf44	45.4	60.1	39.1	54.5	53.4	73.8	36.7	45.4	40	35.2	35.8	42.8
ENSMUSG00000003923	Tfam	24.2	34	32.4	27.6	24.3	24.6	67	42.2	49.8	28.5	33.8	36.9
ENSMUSG00000030744	Rps3	72.2	73.2	90.4	57.5	79.2	58.5	103.9	64.2	85.3	104.7	66.3	78.8
ENSMUSG00000038080	Kdm1b	32	22.5	16.3	20.3	17.5	13.9	54	25.1	35.7	27.5	21.2	25.6
ENSMUSG00000027706	Sec62	44.2	47.6	37.9	39.2	31.2	31.5	68.9	63.9	67	62.3	41.5	52.8
ENSMUSG00000052656	Rnf103	26.9	17.2	24.3	19.1	17.7	13.9	23.9	26.4	22.4	18.4	22.2	21.3
ENSMUSG00000056209	Npm3	14.1	25.8	12.2	16.6	8.3	10	110.4	30.2	36.5	36	26.1	19.9
ENSMUSG00000027875	Hmgcs2	7	5.2	60.6	7.3	2.5	3	28.6	30.2	13.9	53.7	12.6	16.1
ENSMUSG00000079363	Gbp4	2.3	2.8	2	4.4	4.4	4.4	1.5	2.3	1	1.5	3.2	2.5
ENSMUSG00000028790	Khdrbs1	51.6	57.3	56.2	58.2	58.6	56.3	42.3	45.1	42.8	42.8	49.6	48.1
ENSMUSG00000027679	Dnajc19	32.3	27.9	19.9	15.1	21.7	10.3	80.1	44.4	57.8	44.6	26.8	38.5
ENSMUSG00000028555	Ttc39a	5.4	24.2	17.8	4.9	12.2	2.7	1.3	2.8	2.3	1.7	3.8	2.7
ENSMUSG00000027186	Elf5	28.8	5.5	7.5	5.2	4.1	5.3	3.7	5.6	5.3	6.2	10.2	4.9
ENSMUSG00000058396	Gpr182	4.5	2.9	4.6	3.5	2.3	1.7	3.5	2.9	1.9	3.6	2.5	3.5
ENSMUSG00000048661	Lemd3	13.3	13.7	16.8	14	12.3	10.8	8	11.1	10.2	9.3	11.3	10.1
ENSMUSG00000027746	Ufm1	23.3	19.5	25.1	38.4	20.2	32	48.4	48	37.9	36.6	21.1	25
ENSMUSG00000073274	Gm14636	8.2	7	14.8	4.1	8.6	3.2	0.9	2.2	0.2	0.5	1.8	1.2
ENSMUSG00000028859	Csf3r	3.5	2.7	4.9	3	2.2	3.2	0.7	0.2	0.7	0.7	1.1	0.7
ENSMUSG00000007216	Zfp775	1.3	2.6	1.6	2.8	4.5	3.1	2.8	2.4	2.7	3.7	2	3.3
ENSMUSG00000028032	Papss1	46.3	22.8	21.5	23.7	17.1	14.8	47	54.7	52.2	46.3	44.5	43.5
ENSMUSG00000011832	Evi5l	22.6	14.6	28.5	29.5	25.4	28.8	10.7	19	13.2	20.6	16.3	21
ENSMUSG00000038679	Trps1	40.1	66.7	36.8	65.2	58.1	70.6	33.9	33.3	34.1	33.9	27.8	28.4
ENSMUSG00000034066	Farp2	21	26.2	18.5	19.5	12.9	19.4	16.2	27.1	25.8	26.8	19.6	22.7
ENSMUSG00000019876	Pkib	3.4	5.3	20	5.5	4	0.5	4.5	4.3	2.7	4.7	3.3	3.8
ENSMUSG00000075706	Gpx4	264.1	161.8	260.1	210.3	124.3	157.1	709.4	379.3	441.4	447.7	214.6	296.4
ENSMUSG00000040697	Dnajc16	11.5	16.1	9.8	20.1	10.7	33.8	9.9	12	12.4	13.9	11.6	12.9
ENSMUSG00000066443	Gm10163	30	43.6	6.7	44.2	47.2	50.8	94.4	29.6	5.6	32.2	16	28.4
ENSMUSG00000021364	Elovl2	17	17.3	15.7	17.9	10.8	8.7	13	39.3	31.6	23.4	16.6	25.6
ENSMUSG00000001289	Pfdn5	131.8	176.1	76	72.8	68.6	109.8	258	162.3	141.9	189.7	109.8	150.6
ENSMUSG00000025240	Sacm1l	35.2	32.1	41.4	34	26.3	26.4	37.9	44.8	44	31.4	34.4	38.4
ENSMUSG00000021843	Ktn1	28	27.7	39.1	27	25.7	26.4	14.6	23.2	20.2	14	23.4	20.4
ENSMUSG00000022808	Snx4	34.5	27.1	42.6	27.8	24.1	31.6	40.3	39.8	39.4	30.9	33.6	34.7
ENSMUSG00000044819	Oxgr1	9.6	4.6	5.6	2.7	3.3	2.7	7.3	8.4	8.7	9.1	5.7	7.8
ENSMUSG00000020120	Plek	6.1	7.5	9.6	5.3	7.9	5.1	1.5	2.2	1.1	1	9	5.5
ENSMUSG00000016257	Slmo2	24.9	31.3	35.5	38.3	40.4	68.2	56.3	37.2	43.2	47.9	39.4	47.4
ENSMUSG00000002565	Scin	60.5	67.6	80.4	65.4	47.5	60.3	52.7	47.7	59	44.5	81.1	64.2
ENSMUSG00000036822	Topors	19.9	19.5	18.2	20.9	18.9	22.7	14.2	18.6	19.1	13.9	13.5	15.1
ENSMUSG00000057375	Yipf1	18.9	15.4	23.7	20.2	23.6	24.7	23.1	20.2	19.7	22.5	12.7	18.7
ENSMUSG00000021244	Ylpm1	41.7	44.2	42.8	42.2	39.5	40.7	13.5	25.2	19.3	17.5	26.9	21
ENSMUSG00000052713	Zfp608	21.3	24.3	21	22.2	30.4	25.1	4.7	9.9	6.7	7.8	12.7	9.8
ENSMUSG00000032244	Fem1b	21.4	22.7	27.6	24.7	28.1	26.9	15.4	17.8	18.3	16.3	20.8	19.7
ENSMUSG00000063001	Gm15450	14.9	16.3	19.1	6	11.2	19	37.1	35.4	30.6	37	18.4	28.2
ENSMUSG00000020738	Sumo2	93.2	65.1	70.9	74.2	63.8	50.6	69.6	55.7	60.8	41.6	53	47.8
ENSMUSG00000042198	Chchd7	44.1	21.3	21.1	20.2	14.6	8.4	50	47.1	45.8	38.3	19.6	37.4
ENSMUSG00000020225	Tmbim4	124.9	231.3	180.1	140.5	121.5	129.1	239	165.1	153.1	164.6	83.2	119.7
ENSMUSG00000090630	Gm17403	4.1	4	6	5.1	7.6	5.4	0.2	0.8	0.8	0.9	1.4	0.6
ENSMUSG00000091264	BC024659	4.7	4.8	4.6	4.9	9	5	6.1	4.3	5.4	4.3	5.4	4.9
ENSMUSG00000053841	Txlna	20.9	27.8	35.5	26.2	17	19.4	21.5	16.9	22.3	21.3	24.2	23.3
ENSMUSG00000089675	Ugt1a8	3.7	13.9	8.1	9.8	14.2	23.8	5	3.4	0.9	1.3	1.1	1.4
ENSMUSG00000023170	Gps2	9.6	19.7	14	30.8	24.1	19.4	18.4	12.1	15.7	16.6	15.9	20.3
ENSMUSG00000031683	Lsm6	47.5	33.2	51	35.9	19.9	26.7	37.3	27.4	40.8	32.7	29.1	47.7
ENSMUSG00000087319	Gm15907	3	1	2.9	4.1	9	7.8	0	0.3	0	0	0.7	0.4
ENSMUSG00000047721	Bola2	7.5	14.9	21.5	24.7	23.2	30.2	20	13.9	16.8	22.5	15.1	15.2
ENSMUSG00000034795	Ccdc122	1.3	2.1	5	4	6	3.1	1.8	1.6	1	1.3	5.8	5.2
ENSMUSG00000024095	Hnrpll	18.5	17.4	21.5	16.4	12	13.8	12.4	14.7	14.9	9.5	12.6	11.3
ENSMUSG00000044881	Chchd8	9.2	7.8	9.5	11.8	16.8	8.8	17.2	6.2	10.8	16	12.7	14.3
ENSMUSG00000048109	Rbm15	24.6	27	19.4	27.4	27.2	26.2	7.2	15.2	10.2	13.2	14.6	13.5
ENSMUSG00000028207	Asph	68.2	64	47.5	47.3	50.5	54.9	55.4	66.6	67.3	89.6	53.4	67.5
ENSMUSG00000036894	Rap2b	3.8	6.1	8	11.9	9.9	7.7	1.8	3.7	2.5	2.4	6.8	4.1
ENSMUSG00000087150	BC064078	11.9	9.7	7.6	8.9	4.9	7.9	8.8	11.6	10.1	6.6	9.3	11.1
ENSMUSG00000044876	Zfp444	63.4	53.6	52.5	57.4	42.7	49.1	77.5	34.3	45.8	79.5	34.8	52.4
ENSMUSG00000026435	Slc45a3	20.3	20.1	13.3	9.7	13.1	9.8	17.5	14.7	12.8	21.7	13.6	15.6
ENSMUSG00000021171	Esyt2	25.6	23.3	30.5	23.7	22	24.9	16.5	18.6	15	15.7	20.4	16.3
ENSMUSG00000090387	Gm17056	1.2	2.9	2.3	0.7	1.4	1.1	0.2	0	0	0.2	0.1	0.3
ENSMUSG00000016619	Nup50	23.3	20.1	30.9	24.5	12.8	19.3	22.7	28.5	31.1	22.2	24.6	22
ENSMUSG00000000385	Tmprss2	98.5	60.4	62.3	49.3	47	40	72.8	67.5	76.3	73.6	57.5	62
ENSMUSG00000019883	Echdc1	18.3	15.1	10.8	13.7	7.1	11.6	26.7	26.9	29.2	18.9	15.9	23.7
ENSMUSG00000061894	Zscan20	5.6	4.9	4.4	7.1	4.9	6.3	2.6	2.9	2.9	3.5	3	4.7
ENSMUSG00000038732	Mboat1	7.1	6.6	12.3	10.5	11.4	13.3	5.7	7.6	6.9	3.4	8.2	7.2
ENSMUSG00000020166	Cnot2	47.1	34.5	37.7	42.9	49.7	45.6	36.4	42.8	41	45.8	44.9	60
ENSMUSG00000045519	Zfp560	10.1	16.5	11.2	4.8	6.2	1.6	15.7	9.6	11.9	7.2	7.6	11.5
ENSMUSG00000017652	Cd40	13.4	7.2	9.8	6.3	8.9	5	4.5	1.5	1.9	1.9	4.8	7
ENSMUSG00000003810	Mast2	26.4	27	49.7	38.5	51.9	50.8	22.2	38	39.9	41.8	30.7	42.3
ENSMUSG00000025355	Mmp19	3.1	1.9	3.4	1	1.4	2.2	0.1	0.4	0.2	0.3	2.8	0.9
ENSMUSG00000040269	Mrps28	18.6	13.5	16.4	15.6	29.1	19.6	51.9	23.6	31.9	42.5	20.9	27.5
ENSMUSG00000004347	Pde1c	6.8	2.5	6.2	1.1	4.5	2.5	2.2	2.5	2.2	2.6	2.5	3
ENSMUSG00000019338	Zfp687	41.2	63.8	38.1	44.7	31.7	35	16.3	21.5	37.2	28.1	30.7	26.2
ENSMUSG00000035045	Zc3h12b	4.2	4.1	2.4	3	7.1	6.6	1.2	2.1	1.6	0.7	2.6	3.2
ENSMUSG00000002617	Zfp40	11.4	6.4	4.8	12.2	17.7	13.1	3.9	4.6	5.9	3.9	5.1	4.4
ENSMUSG00000026988	Wdsub1	11.1	18.9	9.7	42.4	22.9	16.8	23.8	18.9	17.3	27.8	19.7	20.4
ENSMUSG00000028741	Mrto4	12.6	17.6	26.9	27.1	29	21	41	24.1	26.5	39.4	21.1	26.5
ENSMUSG00000028427	Aqp7	17.8	10.3	18.7	10.8	8.2	14.5	16.7	12.2	19.7	17.4	9.5	13.7
ENSMUSG00000036139	Hoxc9	5.2	3.7	6.2	5.7	5.4	11.9	3	2.7	1.5	2.9	3.2	2.4
ENSMUSG00000041220	Elovl6	20.3	13.5	11.6	11.6	12.3	8.7	12.7	31.1	42.5	33.7	24.5	28
ENSMUSG00000023051	Tarbp2	25.4	31.1	32.8	19.4	23.6	17.8	21.3	19	19.9	22.4	12.9	23.5
ENSMUSG00000070425	Trpc2	34.7	15.6	12.8	16.2	11.5	8.6	7.1	7.4	7.1	6.4	10.6	7.2
ENSMUSG00000020850	Prpf8	63.5	53.5	58	53.1	43.7	56.7	48.3	82.7	75.6	74.4	68.1	76.4
ENSMUSG00000027956	Tmem144	6.8	4	1.8	7.7	6.6	7.1	13.7	11.3	9.9	9.7	6.9	8.9
ENSMUSG00000031842	Pde4c	41.4	40.6	26.3	33.3	24.8	26.5	34.1	29.7	25.5	34.1	20	21.3
ENSMUSG00000035172	Plekhh3	13.8	9.8	9.7	13.5	11.4	17.2	5.8	11.9	7.7	9.7	8.9	11.2
ENSMUSG00000024096	Ralbp1	28.4	26	32.6	27.2	27.6	22.2	31.6	31.2	34.5	37.9	31.3	32.1
ENSMUSG00000020023	Tmcc3	20.7	41.4	34.2	17.7	24.2	15.3	7	11.8	9	13.3	15.1	16.1
ENSMUSG00000029279	Brdt	3.9	2.9	0.9	0.3	1	1.7	1.1	0.9	0.7	0.9	0.4	1.2
ENSMUSG00000022663	Atg3	16.7	19.5	16.4	17.5	23.5	19	30.5	14.5	16.8	15.5	15.8	19.3
ENSMUSG00000060657	4921513D23Rik	20.7	26.4	16.9	24.3	25.4	24.2	13.5	17.6	18.3	19.3	19.4	20.3
ENSMUSG00000050777	Tmem37	25.5	16.2	35	17.3	10.4	23.1	39.1	35.5	46.6	47.3	22.7	29.7
ENSMUSG00000020253	Ppm1m	7.8	17.3	8.4	14.2	14.7	17.7	12.7	9.9	10.7	15.8	12.1	10.2
ENSMUSG00000039086	Ss18l1	3.3	3.4	3.3	5.3	3.5	7.4	2.9	3.4	3.6	3	3.5	4
ENSMUSG00000085133	B930095G15Rik	12	17.2	18	23.7	15.8	21	2.5	12.4	6.9	8.5	9.1	11.1
ENSMUSG00000019470	Xab2	22.7	19.1	24	19.9	16	13.2	20.8	17.6	20.7	26.3	18.1	22.5
ENSMUSG00000070730	Fam82a2	12.5	10	12.3	25	30.2	12.5	41.4	19.6	24.1	29.1	20.5	20.5
ENSMUSG00000026457	Adipor1	53.5	39.9	56.5	39.7	48.2	31.9	83.9	53.4	60.1	63.3	51.5	47.4
ENSMUSG00000016487	Ppfibp1	63	68.9	111.6	70.7	38.1	65.2	54	46.2	44.5	49.2	58.1	31
ENSMUSG00000028451	1700022I11Rik	1.5	2.3	1.8	0.2	2.6	0.7	0.1	0.6	0	0	0.5	0.2
ENSMUSG00000024191	Bnip1	31.2	26.9	14.5	17.5	18	11.6	25.7	21.8	20.7	23.8	19.4	20.2
ENSMUSG00000036398	Ppp1r11	19.5	16.6	30.7	30.2	24.9	31.2	48.3	25.8	23	40.6	29.9	22.5
ENSMUSG00000072770	Acrbp	13.9	22.1	8.6	29.1	33.2	21.1	2.2	5	2.4	3.4	2.6	2.2
ENSMUSG00000018559	Ctdnep1	26.9	31	30.6	26.2	29.8	20.6	32.2	32.3	26.1	34.4	33.4	32.3
ENSMUSG00000034880	Mrpl34	32	17.4	8	28.5	47.1	35.5	125.8	56.2	67.5	84.5	39.3	56.2
ENSMUSG00000046079	Lrrc8d	78.2	55.6	43.5	45.2	46.5	39.8	92.6	78	63.2	96.5	43.6	59.5
ENSMUSG00000022385	Gtse1	1.5	3.3	0.5	5	2.9	1.9	0.1	0.5	0.1	0.5	2.2	0.1
ENSMUSG00000057835	Zfp119a	6	2.8	5.1	7.5	7.1	6.5	3.9	3	3.6	4.6	3.4	2.7
ENSMUSG00000032633	Flcn	16	20.5	22.5	23	21.3	22.1	18.5	24.3	30.4	28	22.9	27.8
ENSMUSG00000020346	Mgat1	46.4	56.3	56.9	71.9	76.1	93.3	71.1	63.2	55.8	70.7	53.4	55.7
ENSMUSG00000019769	Syne1	20.2	18.9	13.6	18.6	24.1	21.6	6.5	17.1	13.1	13.3	21.5	18
ENSMUSG00000070407	Hs3st3b1	8.3	3.9	3.7	3.2	3.1	2	3.6	5.2	5.7	5.6	6.1	5.3
ENSMUSG00000019947	Arid5b	25.7	29.9	38.7	35.1	36.6	43.1	16	20.1	19	19.5	20.9	24.1
ENSMUSG00000030431	2210411K11Rik	8.4	9.8	10.7	13.5	8.5	18.2	19.9	11.1	18.1	17.3	9	11.4
ENSMUSG00000016933	Plcg1	47.6	59.8	57	65.3	76.1	52.3	12	34.2	26.4	24.8	34	28.4
ENSMUSG00000002409	Dyrk1b	18	28	15.4	26.2	28.7	31.9	16.1	19.2	20.1	19	16.5	17.2
ENSMUSG00000057134	Ado	13.6	10.6	11.9	9.4	12.8	8.4	12.3	11.8	10.6	13.3	12.9	10.5
ENSMUSG00000043421	Hilpda	1.6	8.3	7.7	1	1.8	3	4	3.1	2.9	3.3	3.7	1.3
ENSMUSG00000079334	Nat6	16.3	21.8	7	24	25.9	22.5	18.8	18.8	10	14.3	10.7	15.5
ENSMUSG00000084911	Gm16185	19.5	20.3	13.9	18.7	24.9	22	2.8	6	2.5	1.9	3.9	3.8
ENSMUSG00000039110	Mycbpap	20.5	4.1	5.7	2.2	3.3	4.8	1.6	3.2	4.2	3.2	4.8	5.4
ENSMUSG00000031320	Rps4x	331.9	321.9	392.7	263.9	358.6	295.1	388.9	304.8	315	349.8	309.6	344.9
ENSMUSG00000074064	Mlycd	19.4	16.9	19.3	22.4	27	17.3	74.9	35.4	38.4	58.1	21.2	29.1
ENSMUSG00000032086	Bace1	32	46.3	22.7	21	24.3	18.4	15.1	23.9	27.1	26.3	32.1	28.1
ENSMUSG00000030789	Itgax	4.3	5.3	2.6	1.4	4.2	2.5	0.5	0.7	0.3	0.4	8.3	2.9
ENSMUSG00000086343	A530083I20Rik	2.6	10.6	3.5	3.1	1.7	2.8	2.8	3.1	1.6	0.5	2.2	3.3
ENSMUSG00000025804	Ccr1	0.9	2.3	10.7	0.9	1.7	0.9	0.7	1.4	2.3	0.6	1.3	1.3
ENSMUSG00000002778	Kdelr1	72	54	37.5	38.7	24.9	43	55.5	42.5	48.4	39.1	38	34.8
ENSMUSG00000030682	Cdipt	30.4	33.7	32.8	26.4	30.4	25.3	40.6	38.6	40.2	43.1	33.2	31.6
ENSMUSG00000029463	1500011H22Rik	4.2	1.7	10.2	10.4	9.7	9.8	11.7	5.7	9.6	7.5	8	6.6
ENSMUSG00000020814	Mxra7	15	14.6	24.5	15.6	32.9	41.9	12	12.1	9.6	9.5	22.5	13.1
ENSMUSG00000028618	Tmem59	223.2	165.2	164.9	171.8	145.6	154	481.8	350.4	380.8	409.6	266.1	316
ENSMUSG00000022476	Polr3h	10.2	7	11.1	8.7	13.9	18.4	11.7	10.3	7.4	10.6	8	9.8
ENSMUSG00000023094	Msrb2	17.3	4	4.9	12	10.1	25.2	32.1	20.3	22.9	28.7	13.2	20.1
ENSMUSG00000007030	D17H6S56E-3	2.3	2.2	1.6	0.6	2.3	1.2	0	0.2	0.5	0.3	0.4	0.9
ENSMUSG00000022571	Pycrl	5.3	12.2	12.7	13.4	11.3	26.3	44.9	21.5	31.3	38.5	21.4	28.6
ENSMUSG00000020527	Myo19	33	43.5	28.2	37.3	38.9	57.8	16.6	22.5	22.3	20.8	16.5	18.7
ENSMUSG00000040557	Wbscr27	21.8	22.6	23.7	21.4	27.4	27.8	25.4	23.4	18.6	14.8	10.4	15.8
ENSMUSG00000027300	Ubox5	6.9	4.2	6.8	7.2	9	12.6	8.3	6.6	7.8	6.5	5.6	5.6
ENSMUSG00000058093	AA987161	14	12.9	15	6.6	17.1	6.7	11.3	11.9	13.2	8.1	9.4	7.6
ENSMUSG00000007440	Pcdha5	0.2	0.8	1.3	2.6	3.3	2.3	0.1	0.2	0.1	0.2	1	0.6
ENSMUSG00000038646	Fam103a1	9.9	5.1	11.7	9.2	12.7	14.9	18	14	10.7	7.9	10.6	10.8
ENSMUSG00000028339	Col15a1	84.9	72.9	12.6	99.2	182.3	80.8	16.6	16.8	21.2	11.1	114.3	54
ENSMUSG00000006373	Pgrmc1	134.5	88.5	93.1	85	74.8	78.1	227.5	185.1	219.4	208.8	122.9	172
ENSMUSG00000030556	Lrrc28	7.1	2.2	4.1	6.9	6.6	6.7	9.4	6.2	5.9	8.3	5.5	4
ENSMUSG00000004865	Srpk1	38.6	45.4	58.4	61	61.2	74.8	34.3	31.6	29.1	24.7	25	27.3
ENSMUSG00000087478	4930506C21Rik	16.6	9.2	10	3.1	2	12.1	0.3	2	1.7	1.7	2.1	2.5
ENSMUSG00000036672	Cenpt	4.7	6.4	10.1	7.4	8.4	16.5	2.7	1	2.9	3.2	5.3	3.5
ENSMUSG00000039634	Zfp189	6.2	6.9	8	11.2	14.4	8.1	5.7	5.6	6.3	4.4	5.2	5.2
ENSMUSG00000031540	Myst3	25.5	24.3	22.7	23.4	22.3	23.5	8.8	22.6	19.6	19	23.6	24.5
ENSMUSG00000000489	Pdgfb	15.2	26.2	21.7	36.4	43.1	33.1	6.5	9	9.1	9.2	19.9	11.7
ENSMUSG00000003072	Atp5d	162.9	167.9	161.3	159.5	119.4	143.1	548.7	343.6	430	529.8	244.1	307.4
ENSMUSG00000051065	1600021P15Rik	10.5	7.8	13.3	8.7	6.1	8.2	16.5	11.2	12.6	11.8	9.9	15
ENSMUSG00000047909	Ankrd16	38.9	43	32.1	54.7	38.4	54.7	9	13.6	10	13.7	13.7	13.6
ENSMUSG00000036136	Fam110c	13.2	5.8	13.4	5.7	6.5	4.8	6.8	8.4	9.6	11.1	6.3	9.8
ENSMUSG00000072664	Ugt3a1	31.7	14.4	9.7	11.4	0.7	8.2	169.5	55.8	89	57.8	22.6	32.7
ENSMUSG00000035578	Iqcg	13.7	29.2	10	5.1	6.5	17.5	36.4	15.2	25.7	38.4	15.6	27.1
ENSMUSG00000029221	Slc30a9	41.3	60.7	47.3	52.1	25.2	38.2	58.7	60.7	58.8	40.2	27.4	43.8
ENSMUSG00000005897	Nr2c1	4	5.6	5.7	6	10.6	6.5	3.7	3	3	3.6	5.4	4.8
ENSMUSG00000029486	Mrpl1	13.1	12	12.1	8.9	8	13.6	15.4	12.8	12	11.1	8.8	8.6
ENSMUSG00000049940	Pgrmc2	54.5	25.3	30.1	30.7	23.7	11.8	36.8	43.3	41.2	37.1	29.9	33.7
ENSMUSG00000022516	Nudt16l1	27.4	29.8	21.5	23.6	21.5	15.2	38.8	33.3	36.1	48.3	26.7	35.2
ENSMUSG00000019978	Epb4.1l2	14.1	22.6	16.8	20.3	19.1	28.9	8.9	10.6	12.7	12.8	29.1	19.5
ENSMUSG00000002222	Rmnd5a	52.3	46.4	37.7	31.3	32.7	31.1	28.5	39.7	39.2	31.8	33.7	34
ENSMUSG00000022119	Rbm26	41.3	52.2	49.9	43.9	40.8	39.5	17.7	19.1	16.7	12.9	18.2	18.3
ENSMUSG00000018372	Ccdc45	16.9	22	22.2	49	23.5	23.7	10.8	17.3	5.9	6.4	8.7	6.2
ENSMUSG00000034947	Tmem106a	12.8	31.8	32.1	22	15	9.3	42.3	8.1	40.8	43.8	24	27.9
ENSMUSG00000085747	Gm11194	1.5	4.8	4.7	6.4	6	7.6	0.3	1.7	0.4	0.7	0.8	0.7
ENSMUSG00000029096	Htra3	3.6	3.2	7.9	5.2	9	10.3	0.8	2.5	1.3	2.9	13.5	3.7
ENSMUSG00000022528	Hes1	11.7	14.9	22.3	10.3	14.9	5.5	21.9	18.4	10.3	19.3	17.9	15.3
ENSMUSG00000026228	Htr2b	7	3.2	7.8	11.8	4.6	23.4	0.2	1.4	0.2	0.4	2.7	1.9
ENSMUSG00000036206	Sh3bp4	13.3	12.3	27.2	17.6	56.9	25.4	10.4	16.4	11.5	23.2	19.7	20.1
ENSMUSG00000076433	BC100451	0.9	1.4	0.9	2.8	4.1	8.4	0	0.4	0	0.2	0.8	0.6
ENSMUSG00000046442	Ppm1e	1.8	1.3	1.2	5.5	1.4	2.7	1	1.7	2	0.9	1.3	1.7
ENSMUSG00000031149	Praf2	7.6	5.3	11.7	10.8	15.2	12.3	14.3	12.4	11.4	8.9	11.9	10
ENSMUSG00000018906	P4ha2	10.2	18.5	22.5	18	40.2	22.8	12.2	8.6	9.1	12.1	10.2	7.7
ENSMUSG00000028005	Gucy1b3	8.2	5.3	4.4	6.9	8.2	11.6	5.2	7.8	5.8	5.3	11.5	8.5
ENSMUSG00000020863	Luc7l3	66.3	98	122.7	99.9	123.3	166.8	30.6	42.9	34.9	26.4	45.7	36.4
ENSMUSG00000093597	RP23-393F23.8.1	6.2	2.5	9.2	3.9	1.8	3	0	1.2	0.4	0.8	0.7	0.4
ENSMUSG00000014329	Bicc1	105.8	145.7	135.3	134.4	183.6	169.3	81.1	104.6	109.7	108	138.6	117.5
ENSMUSG00000041645	Ddx24	26.3	38.3	37.7	28.8	28.7	25.8	55.5	38.8	45.9	56.5	42.7	41
ENSMUSG00000038619	Ensa	58.8	68.1	49.1	46.7	48.7	52.9	65.3	47.8	48.3	65.9	60.4	50.2
ENSMUSG00000054400	Cklf	2.8	1.3	4.8	9.1	5.8	5.3	3.1	0.7	0.8	1.4	4.4	2.1
ENSMUSG00000007850	Hnrnph1	166.3	200.3	197.4	184.4	209.9	240.6	90.7	121.4	119.4	159.3	117.9	98.8
ENSMUSG00000091244	Gm17690	7.7	12.5	10.9	12.2	12.1	13.8	4.8	4.6	3.8	4	2.7	3.6
ENSMUSG00000029703	Lrwd1	12.1	16.9	6.8	16	15	21.4	8.2	7.6	5.8	9.7	8.1	7.6
ENSMUSG00000030042	Pole4	24.3	6.8	17.2	19	23.7	30.1	58.1	34.2	25	39.1	27.7	21.8
ENSMUSG00000021868	Ppif	18.5	11.3	12.7	19.8	14.3	21.9	44.9	32	39.9	45.2	23.6	28.2
ENSMUSG00000038150	Ormdl3	20.7	27.5	14.8	15.7	14	10.7	15.4	16.4	19.8	25.5	22.4	19.1
ENSMUSG00000031467	Agpat5	3.8	6.1	4.2	4.4	3.9	2.7	6.8	5.4	4.9	5.4	4.4	5.7
ENSMUSG00000047656	Trpt1	3.9	4.2	9	3.3	1.5	4.9	11.4	6.2	6.6	13.2	4.9	6.4
ENSMUSG00000036613	Tssc1	11.6	8.1	11.5	3.6	13.6	1.6	23.3	13.5	12.2	12.4	9.7	10.5
ENSMUSG00000066113	Adamtsl1	12.3	6.5	8.4	35.2	16.5	7.2	2.5	3.5	5.4	6	16.7	6.3
ENSMUSG00000035004	Igsf6	10.9	10.5	17.7	6.4	12.1	8.5	0.7	0.6	0.8	0.9	5.7	2.7
ENSMUSG00000032322	Pstpip1	4.7	4.8	8.1	7.9	15.2	10.5	0.8	0.3	0.7	1.9	4.9	2.4
ENSMUSG00000028864	Hgf	6.8	7.1	4.3	1.5	5.7	1.9	2.9	1	1.5	1.3	6.6	3
ENSMUSG00000060716	Plekhh1	8.9	10.8	11.3	10.1	9.4	6.5	5.3	7	6.9	8.3	7.2	7.9
ENSMUSG00000038871	Bpgm	18.3	29.3	15.8	16.8	18.4	10	38.1	28.3	38.6	29.6	23.5	25.1
ENSMUSG00000022849	Hspbap1	1.4	1.4	2.8	1.8	2.7	3.2	1.1	1.1	0.8	1.3	1.6	1.4
ENSMUSG00000005871	Apc	123	56.9	95.1	54.6	78.4	43.3	16.1	66.6	66.8	58.5	68.4	59.3
ENSMUSG00000025323	Sp4	3.8	2.9	3.8	3.5	2.4	3	3.3	4.2	4	3	4.2	4.3
ENSMUSG00000022358	Fbxo32	8.4	2.4	4.4	10.5	8.1	7.5	3.9	7.7	7	6.9	10.5	8.9
ENSMUSG00000041696	Rasl12	2.9	5.5	9.1	5.4	12.7	10.1	3	2.4	1.6	2.5	3.9	3
ENSMUSG00000049191	Rgag4	7.8	8.2	5.5	10.6	9.2	8.1	6.7	9.4	8.2	9	8.1	10.2
ENSMUSG00000052942	Glis3	52.3	101	69.1	90.4	101.2	84.3	37.9	44.1	36.9	48	41.8	49.4
ENSMUSG00000030557	Mef2a	44.3	41	58.3	40.3	32.5	26.4	27	27.1	26.2	22.2	29.7	29.3
ENSMUSG00000036568	BC032203	8.3	7.4	7.3	9.6	10.8	8.6	6	7.4	7.7	7.4	8.5	9.4
ENSMUSG00000037003	Tenc1	33.1	28	41	26.5	22.9	33.4	23.2	44.1	33.5	51.3	35	34.3
ENSMUSG00000027104	Atf2	44.1	56.6	47.4	50.4	60.2	55.5	38	42.5	39.9	42.7	44.3	38.2
ENSMUSG00000020288	Ahsa2	20.5	17.2	17.5	19.3	39.9	25	13.6	15.5	16.8	13.6	14.3	12.9
ENSMUSG00000057858	D19Ertd737e	10	7.2	10.7	8.4	5.2	5.1	5.5	7.2	5.8	5.2	7.4	7.3
ENSMUSG00000037169	Mycn	1.1	2.5	1.1	1.6	3.8	4.1	2.4	1.7	2.5	4	3.7	3.1
ENSMUSG00000022601	Rpl24	103.5	92	143.2	154.1	153	116.5	213.1	114.4	158.5	178.4	111.6	132
ENSMUSG00000021235	Coq6	10	15.8	14.5	17.3	16.9	16.6	15.7	10	14.8	13.4	6.5	13.3
ENSMUSG00000008167	Fbxw9	18.1	36	23.3	31.6	36.1	49.4	17	16	13.7	20.7	16.2	15.8
ENSMUSG00000038437	Mllt6	31.8	46.7	40	30.6	40	28	20.1	31.9	26.4	34.6	31.3	38.3
ENSMUSG00000045667	Smtnl2	32.3	56.6	44.9	43.2	88.1	59.2	12.6	20.2	16.7	21.3	21.8	31.2
ENSMUSG00000022023	Wbp4	5.8	7.5	4.9	5.8	4.5	3.6	10.8	9.2	10.8	10	7.9	9.8
ENSMUSG00000031879	Fam96b	33.6	18.4	21.7	20.1	17.1	12.9	41.6	28.5	26.3	31.2	22.9	29.3
ENSMUSG00000018999	Slc35b4	60.2	89.2	61.9	90.4	73	91.5	76.4	81.9	87.2	73.4	60.2	68.4
ENSMUSG00000032109	Nlrx1	5.5	2.4	2.2	6.7	6.5	4.9	7.6	7.8	7.7	9.8	6.2	7.8
ENSMUSG00000028757	Ddost	46	37.9	51.6	40	41.8	38	67.7	47.1	62.7	51.6	47.5	42.1
ENSMUSG00000043251	Exoc3l	5.4	3.8	1.2	0.4	1.9	2.2	2.9	2.9	1.8	3.9	1.8	2.6
ENSMUSG00000028218	Fam92a	6	16.7	11.2	14.1	19.6	16.3	20.9	11.6	16.5	18	17.8	20.6
ENSMUSG00000004096	Cwc15	52.4	43.8	39.8	43.7	39.5	38.2	109.1	64.1	72.5	90	58.5	66.6
ENSMUSG00000030474	Siglece	3	1.2	5.2	1.9	0.9	1.4	0.6	0.6	0.6	0.6	2.3	2.2
ENSMUSG00000080268	Brms1	12.5	18	27.1	26	27.8	22.9	38.9	15.8	19.6	20.5	17.8	22.2
ENSMUSG00000020716	Nf1	35.9	42	30.5	31.7	33.5	30.3	17.5	25.7	21	24.1	27.4	26
ENSMUSG00000028729	Ebna1bp2	11.4	19.8	31.1	30.6	21.9	33.5	46.8	31	34	45.4	37.9	35.4
ENSMUSG00000028089	Chd1l	12.9	7.2	11.8	7.5	8.3	5.1	14	9.7	11	12.1	10.6	12.2
ENSMUSG00000049960	Mrps16	28.8	15.7	25.6	20.2	18.9	6.1	111.2	74.8	71.4	106.7	53.6	74.3
ENSMUSG00000025154	Arhgap19	3.6	2.5	2.3	5.5	6.8	7.7	1.4	1.7	1.5	1.1	2.9	2.5
ENSMUSG00000025428	Atp5a1	417	272	276.2	245.3	215.2	262.6	769.2	621.1	660.5	708.4	438.6	538.1
ENSMUSG00000028648	Ndufs5	48.5	53.7	36.9	69.9	80.6	79.4	92.7	59.9	84.8	71.9	64.4	92.8
ENSMUSG00000029869	Ephb6	11.2	16.6	6.2	11.7	27.7	14.5	2.4	2.4	5.6	4.7	7.1	9
ENSMUSG00000036585	Fgf1	14.9	18.8	9.8	16.5	6.5	6.3	40.4	50.1	62.2	37.1	35.8	41.1
ENSMUSG00000058056	Palld	62.7	76.5	41.3	69.3	67	97.4	28.5	50.2	33	69.9	67	51.2
ENSMUSG00000042524	Sun2	26.7	30.5	26.8	33.1	59.9	31.2	22.8	29.9	25.2	32.4	33.7	28.7
[truncated: 35,983 more rows]
